# Supplementary material for: Clinical characteristics and proteome modifications in two Charcot-Marie-Tooth families with the AARS1 Arg326Trp mutation
Source: BMC Neurol. 2022 Aug 15;22:299. doi: 10.1186/s12883-022-02828-6 (PMC9377087; doi:10.1186/s12883-022-02828-6)
Supplement: Supplementary file 2 — Additional file 2. Statistical analysis of the proteome of affected individuals compared to healthy controls. Sheet Perseus ALL shows the full comparison and sheet ‘STAT SIG’ the statistically significant differences between the AARS1 patients and the controls. The sheet ‘STAT SIG’ has been sorted by column ‘difference’ showing how big the difference between the groups are (log10 values). [file 12883_2022_2828_MOESM2_ESM.xlsx]

## Sheet: Perseus ALL
Additional file 2 - Statistical analysis of the proteome of affected individuals compared to healthy controls.
Description: Sheet Perseus ALL shows the full comparison between the AARS1 patients and the controls.
LFQ intensity 1a	LFQ intensity 1b	LFQ intensity 2a	LFQ intensity 2b	LFQ intensity 3a	LFQ intensity 3b	LFQ intensity 4a	LFQ intensity 4b	LFQ intensity 5a	LFQ intensity 5b	LFQ intensity AARS1	LFQ intensity AARS2	LFQ intensity AARS3	LFQ intensity IPØ1	LFQ intensity KE3	LFQ intensity MØE2	Student's T-test Significant AARS_CTRL	Student's T-test significant	Peptides	Razor + unique peptides	Unique peptides	Sequence coverage [%]	Unique + razor sequence coverage [%]	Unique sequence coverage [%]	Mol. weight [kDa]	Q-value	Score	Intensity	MS/MS count	Student's T-test p-value AARS_CTRL	Student's T-test q-value AARS_CTRL	Student's T-test Difference AARS_CTRL	Student's T-test Test statistic AARS_CTRL	Protein IDs	Majority protein IDs	Protein names	Gene names
#!{Type}E	E	E	E	E	E	E	E	E	E	E	E	E	E	E	E	C	C	N	N	N	N	N	N	N	N	N	N	N	N	N	N	N	T	T	T	T
7.84886598587036	7.87921619415283	7.20409297943115	6.84805345535278	7.93874502182007	7.72864580154419	7.37959575653076	7.01372194290161	7.26904582977295	6.91945457458496	7.98885297775269	8.27230548858643	8.39877319335938	8.38156604766846	8.18292808532715	8.17814159393311	+	AARS_CTRL	17	17	17	33.8	33.8	33.8	80.832	0	126.38	1490500000	98	0.000385323	0.00790551	0.830817	4.63581	E9PG40;P05067;H7C0V9;A0A0A0MRG2;H7C2L2	E9PG40;P05067;H7C0V9;A0A0A0MRG2	Amyloid beta A4 protein;N-APP;Soluble APP-alpha;Soluble APP-beta;C99;Beta-amyloid protein 42;Beta-amyloid protein 40;C83;P3(42);P3(40);C80;Gamma-secretase C-terminal fragment 59;Gamma-secretase C-terminal fragment 57;Gamma-secretase C-terminal fragment 50;C31	APP
7.95445966720581	7.78996133804321	8.01233100891113	7.99355983734131	7.80658674240112	6.35219240188599	6.77566289901733	6.86262226104736	7.9981632232666	7.81913566589355	8.08019351959229	8.4315242767334	8.49462795257568	8.52728176116943	8.17843055725098	8.03382587432861			11	2	2	24.5	7.4	7.4	49.775	0	211.36	2188300000	30	0.0132099	0.0659885	0.754513	2.83599	Q3ZCM7;A0A075B736;Q5SQY0	Q3ZCM7;A0A075B736;Q5SQY0	Tubulin beta-8 chain	TUBB8
7.31779193878174	6.10901880264282	6.20248365402222	6.38387203216553	6.56710386276245	6.7088737487793	6.26600360870361	6.36639928817749	6.5077486038208	6.37247037887573	7.18639135360718	7.16625261306763	7.10298204421997	7.44040536880493	7.32784938812256	7.17617797851563	+	AARS_CTRL	5	5	5	55.9	55.9	55.9	16.057	0	15.222	142060000	12	0.000155524	0.00506329	0.753167	5.12114	Q5H9A7;P01033;H0Y789;Q5H9B5	Q5H9A7;P01033;H0Y789	Metalloproteinase inhibitor 1	TIMP1
7.9743595123291	7.9688515663147	7.08575439453125	7.29690647125244	7.69047069549561	7.64983129501343	7.43245601654053	7.21045207977295	7.3390736579895	7.10913944244385	8.1191234588623	8.06744289398193	8.18046951293945	8.31925201416016	8.20962238311768	7.90995693206787	+	AARS_CTRL	21	21	20	22.7	22.7	21.9	136.38	0	119.39	1297600000	85	0.000409968	0.00837209	0.658582	4.60319	P14543	P14543	Nidogen-1	NID1
7.05857801437378	7.1838960647583	6.91208934783936	6.88779163360596	6.91591119766235	7.01038455963135	6.9657940864563	7.25404024124146	6.43017196655273	6.54887723922729	7.71765375137329	7.60501384735107	7.53624248504639	7.83162021636963	7.19495820999146	7.5267915725708	+	AARS_CTRL	19	15	15	15.5	13.3	13.3	187.15	0	48.577	329070000	38	0.000133988	0.00509589	0.65196	5.20243	P01024;M0QXZ3;M0QYC8	P01024	Complement C3;Complement C3 beta chain;C3-beta-c;Complement C3 alpha chain;C3a anaphylatoxin;Acylation stimulating protein;Complement C3b alpha chain;Complement C3c alpha chain fragment 1;Complement C3dg fragment;Complement C3g fragment;Complement C3d fragment;Complement C3f fragment;Complement C3c alpha chain fragment 2	C3
7.95050621032715	7.88918972015381	7.69737768173218	6.44467735290527	7.71901607513428	7.34010696411133	7.18298482894897	6.57573175430298	7.07357168197632	6.56413078308105	7.79344797134399	8.05888175964355	7.6818380355835	8.01051235198975	7.87985229492188	7.91094446182251			29	2	2	45.5	2.4	2.4	61.705	0	9.2095	890910000	30	0.0177414	0.0808927	0.645517	2.68585	E9PGZ1;C9J813	E9PGZ1;C9J813		CALD1
6.39726495742798	6.76355504989624	6.45761966705322	6.40303039550781	6.89812135696411	7.09489011764526	6.43501472473145	6.8396167755127	6.37620496749878	6.46615314483643	7.16719913482666	6.99257564544678	7.28352737426758	7.59217691421509	7.40633583068848	7.02366399765015	+	AARS_CTRL	7	7	7	25.4	25.4	25.4	45.059	0	27.052	149420000	23	0.000243699	0.00607547	0.631099	4.87894	P05121	P05121	Plasminogen activator inhibitor 1	SERPINE1
6.3136420249939	6.99413681030273	6.66702318191528	6.80541229248047	7.365562915802	6.90047073364258	6.65679359436035	6.60597896575928	6.82144165039063	6.63695907592773	7.14860248565674	7.38198089599609	7.3823413848877	7.58558464050293	7.40133142471313	7.41909599304199	+	AARS_CTRL	5	5	5	43.8	43.8	43.8	20.402	0	39.166	228110000	21	0.000216699	0.00597938	0.609747	4.94188	Q86YL5	Q86YL5	Testis development-related protein	TDRP
6.28385734558105	6.49836730957031	6.87550067901611	6.67553091049194	6.26481819152832	6.27075862884521	6.23700904846191	7.0328197479248	6.71915674209595	6.45314073562622	7.02123069763184	7.34327077865601	7.23724222183228	7.066810131073	7.05903291702271	7.10622501373291	+	AARS_CTRL	6	6	6	20.3	20.3	20.3	55.391	0	24.988	149010000	6	0.000221263	0.006	0.607873	4.93069	Q14790;E7EQ01;E7EVN1;E7ETB7;E7EQ06;A0A0A0MS31;H7C0E2	Q14790;E7EQ01;E7EVN1;E7ETB7;E7EQ06;A0A0A0MS31	Caspase-8;Caspase-8 subunit p18;Caspase-8 subunit p10	CASP8
7.8853611946106	7.99085378646851	7.11143064498901	7.60051536560059	7.91567945480347	7.7972674369812	7.52344751358032	7.54999589920044	7.52211809158325	7.20854902267456	7.9789924621582	7.98440599441528	7.96411323547363	8.49448871612549	8.59701442718506	8.28397941589355	+	AARS_CTRL	14	14	14	34.1	34.1	34.1	60.958	0	99.513	1510900000	105	0.00119603	0.015397	0.606644	4.04881	P40197	P40197	Platelet glycoprotein V	GP5
7.26161956787109	7.25618839263916	6.51328945159912	6.57038593292236	6.47530651092529	6.28801488876343	6.63656568527222	6.81906318664551	6.78944683074951	6.81252574920654	7.28717422485352	7.15857362747192	7.16127824783325	7.51305770874023	7.57042598724365	7.40133142471313	+	AARS_CTRL	3	3	3	22.1	22.1	22.1	27.582	0	40.563	224010000	17	0.000817093	0.011815	0.6064	4.24432	Q9NS28	Q9NS28	Regulator of G-protein signaling 18	RGS18
8.67097854614258	8.68000888824463	8.0204029083252	7.97302150726318	8.58345985412598	8.41992282867432	8.17175579071045	7.87796974182129	8.0620174407959	7.94106912612915	8.77273273468018	8.93384170532227	8.92610549926758	8.95149803161621	8.66135787963867	8.74972820281982	+	AARS_CTRL	15	15	15	59.1	59.1	59.1	34.632	0	234.94	6983600000	219	0.000680189	0.0110828	0.592483	4.33907	P09486;F5GY03;E5RK62;F5H4E2	P09486;F5GY03	SPARC	SPARC
7.79866456985474	7.3855881690979	7.32670450210571	7.27975797653198	7.50464773178101	7.27998638153076	7.46143865585327	6.83007907867432	7.35998725891113	7.32890939712524	7.5698184967041	8.16805553436279	8.01173973083496	7.93887996673584	7.91769456863403	8.08033752441406	+	AARS_CTRL	9	1	1	69.7	17.8	17.8	17.089	0	153.44	1889400000	111	0.000191395	0.00562637	0.592178	5.00872	G8JLA2;F8VZU9;F8W180;F8VXL3	G8JLA2;F8VZU9;F8W180		MYL6
6.41824579238892	6.5141978263855	7.07276439666748	6.49626445770264	7.00346040725708	6.5540132522583	6.39602947235107	6.54245758056641	6.19034337997437	6.38330459594727	7.22569704055786	7.20479822158813	7.17860269546509	6.98511648178101	7.13987922668457	7.15354061126709	+	AARS_CTRL	6	6	6	27.8	27.8	27.8	44.287	0	30.778	176250000	9	0.000176231	0.00516854	0.590831	5.05333	P45985;R4GN37	P45985	Dual specificity mitogen-activated protein kinase kinase 4	MAP2K4
9.17122936248779	9.08824253082275	8.18695640563965	8.42091274261475	8.67837238311768	8.95979976654053	8.59696006774902	8.008131980896	8.24119758605957	8.24321174621582	9.11544418334961	9.08026599884033	8.99381065368652	9.13652992248535	9.31268501281738	9.13401794433594	+	AARS_CTRL	5	5	3	36.6	36.6	12.9	10.845	0	87.326	13624000000	190	0.00509938	0.0353609	0.569291	3.3158	P02776	P02776	Platelet factor 4;Platelet factor 4, short form	PF4
8.85745334625244	8.91418933868408	8.47375011444092	8.36800765991211	8.95804786682129	8.84763431549072	8.46038627624512	8.23542785644531	8.47320938110352	8.40038299560547	8.93695068359375	9.25408840179443	9.29426765441895	9.24836540222168	9.08646678924561	9.18752098083496	+	AARS_CTRL	49	49	6	39.6	39.6	3.5	186.79	0	323.31	14457000000	559	0.00025722	0.006	0.569094	4.85009	Q14766;E7EV71;H7C0I7;H7C4L5	Q14766;E7EV71	Latent-transforming growth factor beta-binding protein 1	LTBP1
6.27866697311401	6.80934429168701	6.2981972694397	6.33296155929565	6.65803050994873	6.57750844955444	6.33201694488525	6.58815431594849	6.28804016113281	6.55714130401611	6.99542903900146	7.14677906036377	7.2115478515625	7.02469062805176	6.91629600524902	6.941819190979	+	AARS_CTRL	5	5	5	3.3	3.3	3.3	331.25	0	20.264	93780000	10	1.19904e-05	0.00185714	0.567421	6.59506	E9PGC8;P78559	E9PGC8;P78559	Microtubule-associated protein 1A;MAP1A heavy chain;MAP1 light chain LC2	MAP1A
7.33771896362305	6.4071364402771	7.45806360244751	7.5358510017395	6.65318059921265	6.23494434356689	7.28867387771606	6.89971494674683	7.4907169342041	6.28445196151733	7.47239065170288	7.6194167137146	7.51444149017334	7.64969491958618	7.49553060531616	7.40153837203979			7	7	7	12	12	12	97.915	0	27.61	499950000	13	0.0220302	0.0940736	0.566457	2.57482	P52630;B4DLC8	P52630	Signal transducer and activator of transcription 2	STAT2
7.54726982116699	7.59782695770264	7.07228660583496	7.21242713928223	7.61208438873291	7.32010459899902	7.28155612945557	7.05741214752197	7.31517219543457	7.18221473693848	7.85204648971558	7.78133869171143	7.77205038070679	8.11866188049316	7.93227577209473	7.84912443161011	+	AARS_CTRL	2	2	2	24.3	24.3	24.3	12.326	0	11.867	712320000	27	3.06605e-05	0.00252632	0.564414	6.03479	Q9UJC5	Q9UJC5	SH3 domain-binding glutamic acid-rich-like protein 2	SH3BGRL2
6.44213676452637	7.03754615783691	6.32013940811157	6.5955228805542	6.91412115097046	6.17490482330322	6.31603908538818	6.34968185424805	6.94817304611206	6.47105932235718	6.96556377410889	7.23545265197754	7.22940015792847	7.18406629562378	7.14466762542725	6.94143199920654	+	AARS_CTRL	6	6	6	11.1	11.1	11.1	99.058	0	28.012	119830000	20	0.000850595	0.0118444	0.559831	4.22362	P53814;A0A087WVP4;A0A087X1R1;H7C372;H7BZZ8;B5MCI0;C9JGQ0;C9JQZ8	P53814;A0A087WVP4;A0A087X1R1	Smoothelin	SMTN
9.85544681549072	9.89819812774658	9.02706432342529	9.03594970703125	9.4832592010498	9.60331726074219	9.21234703063965	8.81443405151367	9.00719261169434	8.9727954864502	9.88689136505127	9.9655876159668	9.94744396209717	9.81072998046875	9.78276634216309	9.68545532226563	+	AARS_CTRL	11	11	11	57.8	57.8	57.8	13.894	0	195.44	80077000000	503	0.00460521	0.0336599	0.555479	3.36703	P02775	P02775	Platelet basic protein;Connective tissue-activating peptide III;TC-2;Connective tissue-activating peptide III(1-81);Beta-thromboglobulin;Neutrophil-activating peptide 2(74);Neutrophil-activating peptide 2(73);Neutrophil-activating peptide 2;TC-1;Neutrophil-activating peptide 2(1-66);Neutrophil-activating peptide 2(1-63)	PPBP
6.44578695297241	6.92402124404907	6.47821807861328	6.81636333465576	6.20726776123047	6.24118804931641	6.65596675872803	7.08834743499756	6.3215012550354	6.61616802215576	7.29519319534302	7.59351873397827	7.60912466049194	6.63631820678711	7.26023817062378	6.41368818283081			3	3	3	27.2	27.2	27.2	16.693	0	9.9219	178620000	10	0.0136146	0.0672713	0.555197	2.82068	Q96A00;A0A0B4J2A3;K7EJB8;K7EMN0	Q96A00;A0A0B4J2A3	Protein phosphatase 1 regulatory subunit 14A	PPP1R14A
7.75094795227051	6.01534795761108	6.4301586151123	6.5770378112793	7.8822455406189	7.68599224090576	6.66169118881226	6.56842708587646	7.67031097412109	6.13655042648315	7.64176177978516	7.74723291397095	7.69260025024414	7.93533086776733	6.49004173278809	7.42863702774048			20	2	2	57.8	4.9	4.9	25.47	0	12.111	903200000	18	0.127332	0.292361	0.551396	1.62092	H0YNC7	H0YNC7		TPM1
6.19112586975098	6.89189100265503	6.32357406616211	6.39998531341553	6.52383422851563	6.36950731277466	6.41628265380859	6.63830709457397	6.38897323608398	6.45255565643311	7.39759254455566	7.42577886581421	7.40657424926758	6.50844526290894	6.38589382171631	6.85637187957764	+	AARS_CTRL	8	4	2	42.1	19.9	6.8	30.004	0	22.734	159670000	10	0.0063749	0.0409068	0.537172	3.20359	Q30134	Q30134	HLA class II histocompatibility antigen, DRB1-8 beta chain	HLA-DRB1
6.63375425338745	6.32841205596924	6.59808492660522	6.58461809158325	6.26855707168579	6.68908786773682	6.62363958358765	6.66497087478638	6.34358692169189	6.63615322113037	6.8316330909729	7.30395174026489	6.10486936569214	7.28690528869629	7.45801830291748	7.38747882843018	+	AARS_CTRL	2	2	2	42.4	42.4	42.4	6.3304	0.00031192	5.0755	211180000	4	0.00882529	0.0495789	0.525056	3.03988	E5RGN3;E5RIM7;O00244	E5RGN3;E5RIM7;O00244	Copper transport protein ATOX1	ATOX1
6.42928457260132	6.39671611785889	6.53063535690308	6.78008031845093	6.35664749145508	6.97720670700073	6.37189531326294	6.85507869720459	7.04170846939087	6.43257141113281	6.98989915847778	7.18212938308716	7.12512350082397	7.29194593429565	7.09468078613281	7.12868976593018	+	AARS_CTRL	3	3	3	16.9	16.9	16.9	28.63	0	12.009	133250000	8	0.000498873	0.0091223	0.518229	4.50033	Q9BS19;P02790	Q9BS19;P02790	Hemopexin	HPX
7.61373615264893	7.56356430053711	7.29056882858276	7.43714761734009	7.5038857460022	7.53214263916016	7.36456966400146	7.39118242263794	7.2177734375	6.13486623764038	7.92920446395874	7.75063943862915	7.72854042053223	7.94931173324585	7.77048397064209	7.75344514846802			16	16	16	30.1	30.1	30.1	77.063	0	36.639	667600000	38	0.0136136	0.0673916	0.50866	2.82071	P02787;C9JVG0;H7C5E8;C9JB55;F8WEK9;F8WCI6	P02787	Serotransferrin	TF
8.87884902954102	8.98062133789063	6.41515350341797	8.95613479614258	8.96657371520996	8.91555786132813	8.861008644104	6.507483959198	9.1380500793457	9.17324447631836	8.93019962310791	9.02808284759521	8.98031711578369	8.82269096374512	8.99165153503418	9.15472793579102			16	5	5	46.2	17.6	17.6	22.35	0	21.059	20076000000	88	0.273856	0.484578	0.505344	1.13891	P16402	P16402	Histone H1.3	HIST1H1D
7.25095653533936	7.46067237854004	7.06977891921997	7.07125568389893	7.43301725387573	6.90534782409668	6.82599067687988	7.02201557159424	7.05153846740723	6.88156175613403	7.37992143630981	7.59134292602539	7.53903865814209	7.6759614944458	7.68795680999756	7.72323417663574	+	AARS_CTRL	7	7	7	25.6	25.6	25.6	55.556	0	78.795	352620000	21	0.000170934	0.00531765	0.502362	5.06986	Q6ZVM7;F5H3S6;B7Z2U2;K7ENB0	Q6ZVM7;F5H3S6;B7Z2U2	TOM1-like protein 2	TOM1L2
7.83555126190186	8.13193893432617	7.8401312828064	7.9565863609314	6.4940299987793	8.13385772705078	7.77243900299072	7.82773733139038	7.45032596588135	6.37825584411621	8.02995204925537	7.99096441268921	8.02275848388672	8.1434211730957	8.25102996826172	8.06389617919922			3	3	3	9.7	9.7	9.7	47.834	0	10.548	2229100000	19	0.0787099	0.212159	0.501585	1.89658	B4E107;F5GXE4;B4DK25;H0Y5C2;O95260	B4E107;F5GXE4;B4DK25;H0Y5C2;O95260	Arginyl-tRNA--protein transferase 1	ATE1
6.82488679885864	6.96512651443481	6.53123617172241	6.46871662139893	6.81479358673096	6.53244876861572	6.66624641418457	6.51302480697632	6.83954095840454	6.67185735702515	6.88104772567749	7.23509883880615	7.24669551849365	7.4406099319458	7.27239847183228	6.96566724777222	+	AARS_CTRL	5	5	5	10.1	10.1	10.1	90.762	0	36.501	145910000	22	0.00015448	0.00512821	0.490798	5.1248	P19634;B1ALD5	P19634	Sodium/hydrogen exchanger 1	SLC9A1
6.10534238815308	6.74028062820435	6.49337816238403	6.52761316299438	7.14113616943359	7.01245737075806	6.56082916259766	6.69686412811279	7.09478569030762	6.7714672088623	7.28798055648804	7.33407163619995	7.19007968902588	7.14662408828735	6.95819091796875	7.24360847473145	+	AARS_CTRL	2	2	2	11.3	11.3	11.3	16.378	0.0024814	3.2772	216310000	16	0.00357988	0.0293074	0.47901	3.49368	J3KQN4;Q969Q0;P83881;R4GN19;H0Y5B4;H7BZ11	J3KQN4;Q969Q0;P83881;R4GN19;H0Y5B4;H7BZ11	60S ribosomal protein L36a-like;60S ribosomal protein L36a	RPL36A;RPL36AL;RPL36A-HNRNPH2
8.12463474273682	8.10910606384277	7.74472332000732	7.46363925933838	8.07269096374512	7.99015665054321	7.87832641601563	7.65949773788452	7.73557472229004	7.52842807769775	7.95336818695068	8.39354038238525	8.45155620574951	8.45473861694336	8.3044900894165	8.2730016708374	+	AARS_CTRL	4	4	4	29.7	29.7	29.7	17.652	0	119.91	2373500000	72	0.00105421	0.014	0.474438	4.11339	P10124	P10124	Serglycin	SRGN
7.27105140686035	7.31918954849243	6.94201278686523	6.82658672332764	6.68287563323975	6.55330038070679	6.63968563079834	6.38968849182129	6.74176597595215	6.69861364364624	7.16823244094849	7.69025802612305	7.55891227722168	7.34527587890625	6.83584260940552	7.06325817108154			7	7	7	19.2	19.2	19.2	59.578	0	22.178	258770000	42	0.0097729	0.05296	0.470486	2.98844	P04196	P04196	Histidine-rich glycoprotein	HRG
6.55971956253052	6.67883157730103	6.21823215484619	6.56064224243164	6.73981857299805	6.15501880645752	6.79674768447876	6.96518468856812	6.45054864883423	6.76163482666016	6.7630672454834	6.46927213668823	6.68961048126221	7.36351776123047	7.31005573272705	7.66779851913452			4	4	4	12.1	12.1	12.1	42.187	0	8.6424	89104000	9	0.0236472	0.0985835	0.455249	2.53831	P14151	P14151	L-selectin	SELL
7.87799310684204	7.81708240509033	6.54003143310547	6.92546701431274	7.66114044189453	7.49215936660767	6.15639019012451	7.23552846908569	7.38246726989746	7.41271257400513	7.33823728561401	7.35825872421265	7.54102993011475	8.10342693328857	7.96730470657349	7.90500736236572			7	7	7	33	33	33	36.866	0	21.915	627900000	37	0.0947902	0.238646	0.452114	1.79185	Q9HCN6;K7EIW7	Q9HCN6;K7EIW7	Platelet glycoprotein VI	GP6
8.73908996582031	8.80681705474854	8.28474617004395	8.30397319793701	8.54019165039063	8.38144016265869	8.4069995880127	8.31069374084473	8.54976367950439	8.32623386383057	8.68401908874512	8.87919902801514	9.01038455963135	8.98591136932373	9.01224613189697	8.91850757598877	+	AARS_CTRL	88	88	88	40.2	40.2	40.2	309.26	0	323.31	8301800000	521	0.000137227	0.00518919	0.45005	5.18938	P04275	P04275	von Willebrand factor;von Willebrand antigen 2	VWF
7.13043022155762	6.36008977890015	6.60047340393066	5.99361371994019	6.52436494827271	6.52926969528198	6.21010446548462	6.41714715957642	6.54433965682983	6.38666486740112	7.11444425582886	6.30816030502319	6.34898900985718	7.23471975326538	7.24910068511963	7.23489665985107			7	5	5	12.2	9.3	9.3	90.568	0	8.0975	65766000	8	0.0315734	0.118483	0.445402	2.38821	P00747;Q5TEH5;A6PVI2	P00747	Plasminogen;Plasmin heavy chain A;Activation peptide;Angiostatin;Plasmin heavy chain A, short form;Plasmin light chain B	PLG
6.65129089355469	7.01195096969604	6.96415138244629	6.43914747238159	6.44595432281494	7.04143238067627	6.70134353637695	6.99709510803223	6.74909114837646	6.53858470916748	7.26705455780029	7.44568204879761	7.29776048660278	7.00277042388916	7.14429378509521	7.03374528884888	+	AARS_CTRL	6	6	4	25.6	25.6	18.9	36.154	0	40.866	189710000	13	0.00133031	0.0166244	0.444547	3.9945	P02649;E9PEV4;E7ERP7;H0Y7L5	P02649;E9PEV4;E7ERP7;H0Y7L5	Apolipoprotein E	APOE
7.33513689041138	7.35067415237427	6.72849702835083	7.16013813018799	7.132483959198	7.07081317901611	7.00290012359619	7.01990509033203	7.1430459022522	6.6173357963562	7.23691511154175	7.5527777671814	7.38546323776245	7.6207709312439	7.57382297515869	7.62456035614014	+	AARS_CTRL	3	3	3	6.5	6.5	6.5	72.564	0	28.237	319070000	24	0.00108859	0.0143005	0.442959	4.09695	Q8IVB4;C9IZP1	Q8IVB4	Sodium/hydrogen exchanger 9	SLC9A9
7.24865961074829	7.35100364685059	6.49026870727539	6.96556854248047	6.95952320098877	6.8533878326416	6.41106653213501	6.64151430130005	6.84588527679443	6.63875865936279	7.24593210220337	7.42949390411377	7.39231014251709	7.38911294937134	7.0602445602417	7.15809106826782	+	AARS_CTRL	4	4	4	12.5	12.5	12.5	65.284	0	17.053	221480000	30	0.00580199	0.0380311	0.438634	3.25093	A0A087WU05;A0A087WY48;Q8IY22;A0A087WUL1	A0A087WU05;A0A087WY48;Q8IY22	C-Maf-inducing protein	CMIP
7.18610858917236	6.19703578948975	7.296555519104	6.33359909057617	6.43265295028687	6.41402006149292	6.59812927246094	6.6729998588562	7.12541627883911	6.62901306152344	7.26733589172363	7.43756008148193	7.37368440628052	6.50168704986572	6.98926305770874	7.18678665161133			3	3	3	9.1	9.1	9.1	54.027	0	18.405	199370000	21	0.0381861	0.132608	0.4375	2.28832	G3V3Z8;P49757	G3V3Z8;P49757	Protein numb homolog	NUMB
6.39743661880493	6.66027641296387	6.95585584640503	6.35369634628296	6.15330028533936	6.14467668533325	6.94841289520264	6.67703104019165	6.8858585357666	7.03893804550171	7.0727276802063	6.82779550552368	6.5153169631958	7.43816232681274	7.29819774627686	7.19309663772583			3	3	3	20.5	20.5	20.5	28.188	0	14.562	146840000	13	0.0257467	0.103928	0.436001	2.49434	H0YI09;Q9H8H3;F8VQX6	H0YI09;Q9H8H3;F8VQX6	Methyltransferase-like protein 7A	METTL7A
6.49661207199097	6.41872024536133	6.13467407226563	6.42975473403931	6.38776016235352	7.09489011764526	7.09208869934082	6.79196166992188	6.77746868133545	6.16504955291748	7.00082445144653	6.98957443237305	6.37697839736938	7.13871288299561	7.34070205688477	7.23197889328003			4	4	4	35.1	35.1	35.1	15.197	0	7.1983	138210000	9	0.0281014	0.110194	0.434231	2.44893	E7ETK0;A0A087WUS0;P62847	E7ETK0;A0A087WUS0;P62847	40S ribosomal protein S24	RPS24
7.24191999435425	7.43816232681274	6.95144414901733	6.9643726348877	7.43005895614624	7.02036142349243	6.82276916503906	6.99029874801636	7.08589696884155	6.87244176864624	7.36180353164673	7.59301996231079	7.55057096481323	7.58848476409912	7.63423538208008	7.34619665145874	+	AARS_CTRL	5	5	5	18	18	18	43.845	0	22.66	336370000	36	0.000624612	0.0109388	0.430613	4.38327	G3XAH0;C9JM82;B4DJ62;Q99719;E7EPG2;E7EX32;F8W9E5;E7EQM7;A0A087WWZ5	G3XAH0;C9JM82;B4DJ62;Q99719;E7EPG2;E7EX32	Septin-5	2005-09-01
7.70489645004272	7.8317289352417	7.4143214225769	7.36030912399292	7.65098714828491	7.36083936691284	7.13360261917114	6.94029235839844	7.49352788925171	7.17796897888184	7.65446519851685	7.87141513824463	7.89881277084351	7.94638824462891	7.84270286560059	7.81031322479248	+	AARS_CTRL	19	19	19	29.3	29.3	29.3	105.95	0	196.11	747200000	78	0.00270661	0.0252174	0.430502	3.63453	O43182;H7BYE6	O43182;H7BYE6	Rho GTPase-activating protein 6	ARHGAP6
7.15008068084717	7.16687393188477	6.32038688659668	7.12100124359131	7.72360324859619	7.56316041946411	7.06171607971191	6.68976068496704	7.09142065048218	7.20325040817261	7.37834358215332	7.35026741027832	7.28760004043579	8.07558345794678	7.57298755645752	7.5492730140686			4	4	4	22.6	22.6	22.6	29.16	0	12.954	427970000	20	0.0376362	0.131182	0.42655	2.29598	Q5JXI8;Q13642;A0A0D9SFI6;A0A0D9SFB0;Q5JXH9;A0A0D9SFZ9;Q5JXH8;Q5JXH7;Q5JXI3;Q5JXI2;A0A0D9SG53;A0A0D9SGB2;Q5JXI0	Q5JXI8;Q13642;A0A0D9SFI6;A0A0D9SFB0;Q5JXH9;A0A0D9SFZ9;Q5JXH8;Q5JXH7;Q5JXI3;Q5JXI2	Four and a half LIM domains protein 1	FHL1
7.11687326431274	7.32382917404175	7.11038780212402	7.14581775665283	7.22659969329834	6.98084402084351	7.12956094741821	7.06415843963623	7.03885841369629	7.07136631011963	7.51041078567505	7.80027723312378	7.74706220626831	7.56218576431274	7.26689004898071	7.39290809631348	+	AARS_CTRL	5	5	3	27.4	27.4	18.9	23.511	0	28.797	424540000	46	5.50316e-05	0.00314894	0.425793	5.6982	P02763	P02763	Alpha-1-acid glycoprotein 1	ORM1
8.08400440216064	8.00138759613037	8.08760356903076	8.20655632019043	8.50121021270752	8.38717651367188	8.17315673828125	8.25722217559814	8.55235195159912	8.29050159454346	8.66967010498047	8.86893844604492	8.86612224578857	8.76179981231689	8.31350898742676	8.59275436401367	+	AARS_CTRL	3	3	3	66.7	66.7	66.7	9.0564	0	48.43	6764200000	78	0.000765901	0.0117317	0.424682	4.2777	Q9P1F3;Q5SZC9	Q9P1F3	Costars family protein ABRACL	ABRACL
6.45297193527222	6.48313188552856	6.85430860519409	6.23395729064941	6.35307025909424	6.66594552993774	6.37244367599487	6.79460430145264	6.4103102684021	6.43295335769653	7.33737945556641	7.37425327301025	7.52257442474365	6.44378566741943	6.38142251968384	6.51696062088013			3	3	3	15.4	15.4	15.4	34.247	0	12.219	273340000	9	0.0374081	0.13112	0.424026	2.29918	Q15628	Q15628	Tumor necrosis factor receptor type 1-associated DEATH domain protein	TRADD
6.74890851974487	6.30206251144409	7.07298469543457	7.29243326187134	7.30276393890381	6.25434112548828	6.94484281539917	6.33925437927246	7.08145523071289	6.17449712753296	7.03302145004272	7.4366397857666	7.53644466400146	7.02710485458374	7.01321649551392	6.96523952484131			8	8	8	14.5	14.5	14.5	102.2	0	43.067	226580000	26	0.0561991	0.168799	0.417257	2.08172	Q6ULP2;B8ZZI9;A0A0A0MSN6;A0A0U1RR74	Q6ULP2;B8ZZI9	Aftiphilin	AFTPH
6.91570091247559	6.75052928924561	6.59934139251709	6.95612049102783	6.77140378952026	6.7368426322937	6.2052321434021	6.43625640869141	6.61115026473999	6.8200569152832	6.90437459945679	7.00936603546143	6.98794746398926	7.26349401473999	7.36674022674561	7.03434753417969	+	AARS_CTRL	4	4	4	17.6	17.6	17.6	39.506	0	17.174	128370000	12	0.0019694	0.0203089	0.414115	3.7952	P54922;C9JZW7	P54922;C9JZW7	[Protein ADP-ribosylarginine] hydrolase	ADPRH
7.09212398529053	7.10431623458862	6.91723251342773	7.05061149597168	7.19714260101318	6.96992349624634	6.99279642105103	6.70155000686646	6.93091869354248	6.76365995407104	7.26792240142822	6.91854381561279	7.27822732925415	7.63330698013306	7.63385200500488	7.5344705581665	+	AARS_CTRL	9	9	9	18.8	18.8	18.8	72.695	0	24.582	255830000	33	0.00195548	0.0203279	0.405693	3.79879	Q8TF42	Q8TF42	Ubiquitin-associated and SH3 domain-containing protein B	UBASH3B
7.8460955619812	7.33751916885376	7.25379800796509	7.46311616897583	6.65148305892944	6.52444505691528	7.49879264831543	6.89357948303223	7.51291131973267	7.15582180023193	7.56396722793579	7.68089723587036	7.55686902999878	7.60596179962158	7.7066068649292	7.60079860687256			5	5	5	28.8	28.8	28.8	28.518	0	30.218	606160000	16	0.0341171	0.125434	0.405427	2.34763	P08246	P08246	Neutrophil elastase	ELANE
6.42802858352661	6.37952518463135	6.03178882598877	6.60517358779907	7.20749950408936	7.16444206237793	6.40523529052734	6.57759523391724	6.22856140136719	6.91130685806274	6.5274658203125	6.89510202407837	7.17925024032593	7.12836694717407	7.12930297851563	7.1347188949585			2	2	2	14.8	14.8	14.8	23.423	0	51.955	170690000	18	0.039903	0.136512	0.405119	2.26507	Q8TEA8	Q8TEA8	D-tyrosyl-tRNA(Tyr) deacylase 1	DTD1
6.48363018035889	6.4668231010437	6.39748811721802	6.39774894714355	6.39769697189331	6.35407018661499	6.45586442947388	6.34912347793579	6.2286057472229	6.42076921463013	6.76354789733887	6.95340204238892	6.98763036727905	6.69429779052734	6.63151502609253	6.73110485076904	+	AARS_CTRL	3	1	1	21	10	10	35.71	0	32.062	65149000	15	3.45663e-06	0.00181818	0.398401	7.38007	H7C4T5	H7C4T5		MBNL1
7.23385858535767	7.29398107528687	6.89930582046509	7.33851623535156	7.3293776512146	7.1010594367981	7.04859733581543	7.03454828262329	7.02131319046021	6.87685251235962	7.53802061080933	7.47092485427856	7.51128149032593	7.47824907302856	7.61890554428101	7.47540950775146	+	AARS_CTRL	10	10	10	21.5	21.5	21.5	98.398	0	56.996	385510000	42	8.8133e-05	0.00427586	0.397724	5.43351	P21399	P21399	Cytoplasmic aconitate hydratase	ACO1
7.28085136413574	7.44393539428711	6.75528764724731	6.57138252258301	7.58049154281616	7.22357368469238	7.48026561737061	6.84365606307983	6.70627403259277	6.28983402252197	7.44878339767456	7.39188718795776	7.4441385269165	7.38190889358521	7.43010711669922	7.39438152313232			1	1	1	15.9	15.9	15.9	8.023	0	23.077	320520000	25	0.0471831	0.150866	0.397646	2.17588	K7ELP0	K7ELP0		TPM4
6.96229839324951	7.04532289505005	6.67828178405762	6.9238395690918	7.09943914413452	6.92828321456909	6.84110927581787	6.88135623931885	6.87805032730103	6.86773824691772	7.19220495223999	7.20422840118408	7.32774686813354	7.38363599777222	7.46514463424683	7.252610206604	+	AARS_CTRL	4	4	4	8.9	8.9	8.9	74.493	0	15.975	213150000	15	9.00985e-06	0.00163636	0.39369	6.77091	Q8NEU8;F8VWV2;F8VXB0;F8VS86	Q8NEU8;F8VWV2;F8VXB0	DCC-interacting protein 13-beta	APPL2
7.81654596328735	7.87784910202026	7.52239227294922	7.47533702850342	7.89940452575684	7.86584377288818	7.44864463806152	7.51388311386108	7.80221271514893	7.68684196472168	8.0793981552124	8.16640090942383	8.14345169067383	7.97287368774414	8.17204761505127	7.97150754928589	+	AARS_CTRL	11	11	11	24.9	24.9	24.9	76.023	0	158.21	1375600000	76	0.00025665	0.00605505	0.393384	4.85127	Q96C24	Q96C24	Synaptotagmin-like protein 4	SYTL4
6.47517728805542	6.56284284591675	6.77368688583374	6.30335664749146	6.42348623275757	6.34395551681519	6.45638704299927	6.40968084335327	6.72269439697266	6.29692459106445	6.82161855697632	6.66291809082031	6.66537475585938	6.89079523086548	7.31103277206421	6.8685622215271	+	AARS_CTRL	5	5	5	12.3	12.3	12.3	62.615	0	7.9794	45241000	10	0.00151311	0.0177431	0.393231	3.92894	P34913;E5RFU2;H0YAW7;E5RFH6;E5RI53	P34913;E5RFU2;H0YAW7;E5RFH6	Bifunctional epoxide hydrolase 2;Cytosolic epoxide hydrolase 2;Lipid-phosphate phosphatase	EPHX2
6.02656078338623	6.39346742630005	6.26788091659546	6.71043062210083	6.97436904907227	6.81886577606201	6.80768394470215	6.75616407394409	6.46135139465332	6.44299125671387	6.76456451416016	6.93791389465332	6.90097284317017	6.97226285934448	7.18437910079956	6.98402309417725			2	2	2	40	40	40	10.834	0	24.794	114690000	16	0.00897342	0.0501264	0.391376	3.03149	Q9Y333	Q9Y333	U6 snRNA-associated Sm-like protein LSm2	LSM2
6.59572410583496	6.67691516876221	7.18497514724731	6.53914880752563	7.18996715545654	6.20829296112061	6.84255933761597	6.89226102828979	7.21074628829956	7.16193675994873	7.31885623931885	7.43472862243652	7.43601942062378	7.33368921279907	6.6041316986084	7.31361436843872			2	2	2	47.1	47.1	47.1	11.164	0	12.236	248790000	10	0.0401996	0.13692	0.389921	2.26115	P51397	P51397	Death-associated protein 1	DAP
6.91935014724731	6.96746349334717	6.81510639190674	6.43236875534058	6.16492366790771	6.50400066375732	6.60786247253418	6.61777591705322	6.41931819915771	6.7044677734375	6.76566123962402	7.03905725479126	7.09898948669434	7.04622173309326	7.13376235961914	6.94305896759033	+	AARS_CTRL	5	2	2	72.3	27.7	27.7	5.3339	0.00058599	4.0101	100810000	16	0.00338043	0.0286512	0.389195	3.52253	C9K0S6	C9K0S6		TUBA8
6.72624683380127	6.20778274536133	7.53859901428223	6.02889108657837	7.32919454574585	7.18338394165039	7.26221370697021	6.77599620819092	6.62648105621338	6.14034652709961	7.08425426483154	7.36268997192383	7.29952907562256	7.31169033050537	6.72097873687744	7.21202754974365			3	3	3	15.3	15.3	15.3	26.624	0	7.0691	261790000	16	0.124267	0.288122	0.383281	1.63528	Q9P013	Q9P013	Spliceosome-associated protein CWC15 homolog	CWC15
6.25286483764648	6.45424461364746	7.2367639541626	6.57297277450562	6.87452840805054	6.9384446144104	6.45842027664185	6.60586261749268	6.09005069732666	6.09825563430786	6.64890766143799	7.20714950561523	6.7243824005127	6.98276853561401	7.06955718994141	7.01330089569092			4	4	4	27.7	27.7	27.7	20.723	0	11.062	124190000	10	0.0387468	0.134071	0.38277	2.28062	E9PPQ5;Q9UHD1;E9PIZ4;E9PSD5;E9PL00;E9PIF7	E9PPQ5;Q9UHD1;E9PIZ4;E9PSD5	Cysteine and histidine-rich domain-containing protein 1	CHORDC1
6.70800447463989	6.74438667297363	6.40407848358154	6.33613872528076	6.66914939880371	6.66611528396606	6.55579471588135	6.49693250656128	6.51676845550537	6.38496398925781	6.651123046875	6.98280906677246	6.89999008178711	7.04937314987183	7.1230673789978	6.87528133392334	+	AARS_CTRL	3	3	3	3.6	3.6	3.6	124.98	0	12.827	75210000	12	0.000253134	0.00607407	0.382041	4.85864	Q14432	Q14432	cGMP-inhibited 3,5-cyclic phosphodiesterase A	PDE3A
7.91047477722168	7.9104962348938	7.55972719192505	7.43320941925049	7.95605325698853	7.81086397171021	7.34584426879883	7.35212469100952	7.45154094696045	7.35837268829346	7.92205572128296	8.01080894470215	7.93373012542725	8.0431661605835	7.99646329879761	8.03798389434814	+	AARS_CTRL	20	20	20	38.4	38.4	38.4	87.143	0	51.269	1077700000	71	0.00329804	0.0281879	0.381831	3.53495	Q9NQ75	Q9NQ75	Cas scaffolding protein family member 4	CASS4
6.25134658813477	6.44973516464233	6.47075605392456	6.83171606063843	6.55012273788452	6.27362108230591	6.2792820930481	6.35547971725464	6.51388645172119	6.50844955444336	6.85463380813599	7.0421028137207	7.04508829116821	6.71031904220581	6.80356740951538	6.52242851257324	+	AARS_CTRL	3	3	3	4.5	4.5	4.5	148.82	0	15.447	73653000	6	0.00128204	0.0163564	0.38125	4.01336	C9JKF1;Q5K651	C9JKF1;Q5K651	Sterile alpha motif domain-containing protein 9	SAMD9
7.97682666778564	7.93197107315063	7.5369873046875	7.44958639144897	7.50557041168213	7.17983913421631	7.88282632827759	8.02127170562744	7.80646467208862	7.49930191040039	7.87548971176147	8.14522743225098	8.18746471405029	8.04567527770996	7.94927310943604	8.14659309387207	+	AARS_CTRL	14	13	13	49.4	49.4	49.4	30.777	0	77.649	1283300000	107	0.00795027	0.0468756	0.379223	3.09248	P02647;F8W696	P02647;F8W696	Apolipoprotein A-I;Proapolipoprotein A-I;Truncated apolipoprotein A-I	APOA1
6.71442174911499	6.85776042938232	6.85395383834839	6.74527788162231	6.92769384384155	6.73984909057617	6.94660472869873	6.85948657989502	5.98210906982422	6.32435655593872	6.95722389221191	7.31352996826172	7.26974630355835	7.25942659378052	6.65588474273682	6.98865270614624			3	3	3	16.2	16.2	16.2	47.815	0	20.95	144250000	10	0.0237769	0.0989782	0.378926	2.53549	Q92844;H7C3L4;E7EQA9;H7BZ28	Q92844;H7C3L4;E7EQA9	TRAF family member-associated NF-kappa-B activator	TANK
6.44862222671509	7.14257717132568	6.62049531936646	6.26303958892822	6.29150390625	6.48785018920898	7.07213973999023	7.00699186325073	7.03778505325317	7.02608346939087	6.9672532081604	7.25498294830322	7.04544019699097	7.17840147018433	7.1651554107666	7.09912776947021			3	3	3	20.7	20.7	20.7	17.942	0	17.859	167930000	16	0.0231554	0.097047	0.378685	2.54915	A0A087X1G7;A0A0B4J1S4;O60613;A0A0J9YX89;A0A087WXL0;A0A0B4J1T0;A8MZD0	A0A087X1G7;A0A0B4J1S4;O60613	15 kDa selenoprotein	2015-09-01
6.88945293426514	7.10568046569824	7.03694820404053	7.34119701385498	7.06043338775635	7.13107299804688	6.42651653289795	7.21669340133667	7.17236948013306	6.58830404281616	7.30847883224487	7.38138580322266	7.28862905502319	7.51150894165039	7.62932825088501	7.11723804473877			10	10	10	14.1	14.1	14.1	123.91	0	20.685	308020000	26	0.0122755	0.062811	0.375895	2.87317	Q9UIA9;E7ESC6;E5RIW1;H0YBE1;Q9H2T7	Q9UIA9;E7ESC6	Exportin-7	XPO7
8.27149295806885	8.39164066314697	7.91196155548096	7.91526794433594	8.21431350708008	8.17926406860352	7.98099803924561	7.90680360794067	7.89890050888062	7.74469947814941	8.35069370269775	8.36210536956787	8.31481456756592	8.47237586975098	8.61050033569336	8.39343452453613	+	AARS_CTRL	7	7	7	55.8	55.8	55.8	18.986	0	37.601	2951100000	92	0.00113361	0.0147208	0.375786	4.07622	Q3ZCW2;U3KQ88;F8WF17;B9A055	Q3ZCW2	Galectin-related protein	LGALSL
5.98134613037109	7.115074634552	6.72997045516968	6.58233308792114	7.3828272819519	7.46819972991943	6.38726854324341	7.5182638168335	7.33693981170654	7.43428134918213	7.44321584701538	7.48096942901611	7.53975343704224	7.38068151473999	6.60202026367188	7.76897811889648			4	4	4	19.6	19.6	19.6	41.998	0	14.266	240150000	15	0.162387	0.345418	0.375619	1.47484	Q96NB3	Q96NB3	Zinc finger protein 830	ZNF830
7.07437753677368	7.07794904708862	6.87558794021606	7.16932153701782	7.07302141189575	7.19628667831421	7.02501916885376	6.55681848526001	7.28350496292114	7.46846532821655	7.47506093978882	7.61358833312988	7.40888404846191	7.51102733612061	7.35812520980835	7.36634826660156	+	AARS_CTRL	4	4	4	35.1	35.1	35.1	24.927	0	37.468	361510000	32	0.00307183	0.0275385	0.37547	3.57073	Q96AT9;C9J9T0;C9IZU8;C9J6A7;F8WBT4;C9IYE8;E7ESZ6;C9J8S0;Q2QD12	Q96AT9;C9J9T0;C9IZU8;C9J6A7	Ribulose-phosphate 3-epimerase	RPE
6.71826076507568	6.62616586685181	6.98079395294189	6.88656949996948	6.93112707138062	6.7892632484436	6.78648900985718	6.91442775726318	7.10954475402832	7.0042781829834	7.11297369003296	7.30520105361938	7.3855881690979	7.34346771240234	7.04304790496826	7.28795862197876	+	AARS_CTRL	4	4	4	19.8	19.8	19.8	32.054	0	20.831	198770000	28	0.000172045	0.00525581	0.371681	5.06635	Q7L266;A0A087WUG3;E9PJK6;A0A087WZI5	Q7L266;A0A087WUG3;E9PJK6;A0A087WZI5	Isoaspartyl peptidase/L-asparaginase;Isoaspartyl peptidase/L-asparaginase alpha chain;Isoaspartyl peptidase/L-asparaginase beta chain	ASRGL1
8.99404430389404	9.11082553863525	8.67498970031738	8.70872688293457	9.08375358581543	8.92002964019775	8.78891086578369	8.53576278686523	8.76177024841309	8.58163070678711	9.07678604125977	9.18432235717773	9.24556159973145	9.24993133544922	9.26169109344482	9.10727787017822	+	AARS_CTRL	43	43	43	45	45	45	138.11	0	323.31	18048000000	770	0.000807216	0.0116744	0.371551	4.25059	Q13201;E7EPG1	Q13201;E7EPG1	Multimerin-1;Platelet glycoprotein Ia*;155 kDa platelet multimerin	MMRN1
7.58538198471069	7.61177635192871	7.19598245620728	7.27733421325684	7.2651481628418	7.13909149169922	6.98022174835205	6.64349174499512	6.83459854125977	6.94447755813599	7.30483484268188	7.6615571975708	7.5660719871521	7.88089370727539	7.14320230484009	7.55470705032349			10	7	7	39.5	34.1	34.1	39.324	0	35.492	412700000	22	0.0280929	0.110331	0.370794	2.44909	P02765;C9JV77	P02765;C9JV77	Alpha-2-HS-glycoprotein;Alpha-2-HS-glycoprotein chain A;Alpha-2-HS-glycoprotein chain B	AHSG
6.49935388565063	6.29376649856567	6.43182849884033	6.11115217208862	6.54933834075928	6.38597393035889	6.84892177581787	6.52975177764893	6.74726963043213	6.84809064865112	6.97150325775146	6.34722280502319	6.96846914291382	7.07983207702637	7.11021900177002	6.88026475906372			3	3	3	14.1	14.1	14.1	24.935	0.00032248	5.7507	100370000	10	0.0140096	0.0684851	0.368374	2.80615	P51809	P51809	Vesicle-associated membrane protein 7	VAMP7
6.83990526199341	7.118727684021	6.368332862854	6.56142711639404	6.97136878967285	6.79386043548584	6.00663757324219	6.52867031097412	6.47508001327515	6.17505025863647	6.7538800239563	6.90738439559937	6.7634129524231	7.297278881073	7.15908575057983	6.83057594299316			6	5	5	10.9	9.9	9.9	107.04	0	40.061	86070000	15	0.0384133	0.133274	0.36803	2.28519	A0A087WZP6;Q14112;H0YJV3	A0A087WZP6;Q14112;H0YJV3	Nidogen-2	NID2
6.61085176467896	6.82695531845093	6.47921514511108	6.51332426071167	6.52913522720337	6.31111764907837	6.47181940078735	6.63501119613647	6.52600288391113	6.31534051895142	6.76303863525391	6.65115213394165	6.64870166778564	6.94383096694946	7.27676057815552	7.0373067855835	+	AARS_CTRL	3	3	3	16.1	16.1	16.1	21.995	0	7.2379	84745000	14	0.00238005	0.023433	0.364921	3.69942	Q15126	Q15126	Phosphomevalonate kinase	PMVK
7.27742576599121	7.38530254364014	6.96253967285156	7.252197265625	7.40305185317993	7.13858699798584	7.10489654541016	7.02230453491211	7.32514619827271	7.03606986999512	7.41952610015869	7.46349000930786	7.59627819061279	7.68910455703735	7.71811962127686	7.43656015396118	+	AARS_CTRL	7	7	7	21.6	21.6	21.6	50.199	0	34.291	390860000	38	0.000343412	0.0073719	0.363094	4.69657	Q86TP1;Q5SZG1;Q5SZF2	Q86TP1;Q5SZG1	Protein prune homolog	PRUNE
7.08600378036499	7.21882438659668	7.11743688583374	7.43598747253418	7.380446434021	7.34010696411133	7.17877578735352	7.05850172042847	7.49075889587402	7.23319911956787	7.70775747299194	7.82517290115356	7.76032447814941	7.29839468002319	7.53911352157593	7.5711612701416	+	AARS_CTRL	5	5	5	25	25	25	34.508	0	89.199	549880000	39	0.000841895	0.0117978	0.362983	4.22891	Q8NHV1	Q8NHV1	GTPase IMAP family member 7	GIMAP7
8.30807304382324	8.34232425689697	8.06721973419189	8.02836799621582	8.21242713928223	8.24750709533691	7.83231067657471	7.84708499908447	7.98235702514648	8.05982875823975	8.37848854064941	8.53464794158936	8.48390102386475	8.43550968170166	8.54772567749023	8.34703731536865	+	AARS_CTRL	14	14	5	56	56	25.1	37.031	0	262.23	3307500000	140	0.000424024	0.0083609	0.361802	4.58548	Q15555	Q15555	Microtubule-associated protein RP/EB family member 2	MAPRE2
7.46278715133667	7.59955549240112	7.04261493682861	6.89057207107544	7.28557968139648	7.22393703460693	6.85677099227905	7.02321147918701	7.07733154296875	6.98144245147705	7.49046421051025	7.58958101272583	7.59338569641113	7.47086620330811	7.53468608856201	7.35736322402954	+	AARS_CTRL	10	9	9	13.8	12.8	12.8	111.65	0	38.554	369510000	33	0.00390658	0.0307081	0.361677	3.44975	O43150	O43150	Arf-GAP with SH3 domain, ANK repeat and PH domain-containing protein 2	ASAP2
6.58118009567261	6.36017274856567	6.30653285980225	6.35356283187866	6.3909478187561	6.54854679107666	6.28454160690308	6.5711088180542	6.51102542877197	6.2606782913208	6.87328004837036	6.82111358642578	6.85541009902954	6.87235450744629	6.50547313690186	6.72841882705688	+	AARS_CTRL	3	3	3	23.8	23.8	23.8	19.966	0.00032425	5.8487	113060000	6	0.000113038	0.005125	0.359179	5.29575	E9PQX9;C9JCC6;Q14919;E9PNC7;E9PMW2	E9PQX9;C9JCC6;Q14919;E9PNC7	Dr1-associated corepressor	DRAP1
7.77451705932617	7.82527017593384	7.2394495010376	7.36897468566895	7.59158754348755	7.62401390075684	7.24794864654541	7.22649669647217	7.32754278182983	7.21516132354736	7.80742692947388	7.6607232093811	7.67987298965454	7.90355682373047	7.99167346954346	7.77191781997681	+	AARS_CTRL	16	16	16	24.4	24.4	24.4	93.629	0	67.51	705740000	60	0.00447884	0.0333412	0.358432	3.38102	G5E9C5;O76074;C9JGT3;H0YA14	G5E9C5;O76074;C9JGT3	cGMP-specific 3,5-cyclic phosphodiesterase	PDE5A
7.79009485244751	7.80160284042358	7.62582683563232	7.68686866760254	7.54381990432739	7.63036680221558	7.42610454559326	6.56648588180542	7.52583503723145	7.26561975479126	7.85807371139526	7.71954679489136	7.6265869140625	7.97335863113403	8.04265403747559	7.82871150970459			13	13	13	65.2	65.2	65.2	28.772	0	60.362	842740000	44	0.0401358	0.136866	0.355226	2.26199	Q9Y696	Q9Y696	Chloride intracellular channel protein 4	CLIC4
7.61706304550171	7.65676879882813	7.65758180618286	7.66522455215454	7.68995666503906	7.58062839508057	7.54525756835938	7.55660390853882	7.70475101470947	7.62502431869507	7.88783121109009	8.1245698928833	8.06258201599121	7.922034740448	8.00492286682129	7.90428829193115	+	AARS_CTRL	6	6	6	47.7	47.7	47.7	21.994	0	92.675	1105400000	69	1.72944e-07	0.004	0.354485	9.51212	P55957;B2ZP78	P55957	BH3-interacting domain death agonist;BH3-interacting domain death agonist p15;BH3-interacting domain death agonist p13;BH3-interacting domain death agonist p11	BID
6.83978605270386	6.86717844009399	6.76948070526123	6.85124588012695	7.06182909011841	6.68068885803223	6.29511308670044	6.8769679069519	6.89307355880737	6.83409643173218	6.4218807220459	7.19796943664551	7.41286373138428	7.49604368209839	7.24154663085938	7.09815883636475			6	6	6	8.4	8.4	8.4	82.447	0	14.023	176510000	17	0.0303993	0.115686	0.347798	2.408	P98082;D6REB1;D6RIA5;D6RFF7	P98082	Disabled homolog 2	DAB2
6.92650699615479	7.02452659606934	7.07003784179688	7.10744762420654	6.68644428253174	7.04797554016113	6.9803671836853	7.30918264389038	7.03965187072754	6.073166847229	7.34902477264404	7.30319595336914	7.28900909423828	7.43648052215576	7.24360847473145	6.99410152435303			6	6	6	23.8	23.8	23.8	37.654	0	33.743	229060000	25	0.0354286	0.128153	0.342706	2.32782	P01876;A0A0G2JMB2;P01877	P01876;A0A0G2JMB2	Ig alpha-1 chain C region	IGHA1
7.58523511886597	7.6517915725708	7.64717769622803	7.64472389221191	7.74830436706543	7.6779351234436	7.1691746711731	7.34884977340698	7.28339147567749	7.15971755981445	7.84219741821289	7.84604644775391	7.77126407623291	7.87748670578003	7.92030620574951	7.74740409851074	+	AARS_CTRL	14	14	14	36.1	36.1	36.1	62.171	0	73.565	850040000	93	0.00303885	0.0274648	0.342487	3.57617	G5E977;Q6XQN6;C9J8U2;H0YF31;A0A087WUT5;H0YDA6	G5E977;Q6XQN6;C9J8U2	Nicotinate phosphoribosyltransferase	NAPRT
7.2831654548645	7.36376237869263	7.09394693374634	7.13055896759033	6.37082529067993	6.52754306793213	7.12309980392456	7.20628595352173	6.71192026138306	6.71108770370483	7.27485036849976	7.34570693969727	7.27884483337402	7.37615728378296	7.23699045181274	7.25061511993408			4	4	4	9.9	9.9	9.9	71.957	0	10.513	305400000	11	0.0315447	0.118486	0.341641	2.38869	P01042	P01042	Kininogen-1;Kininogen-1 heavy chain;T-kinin;Bradykinin;Lysyl-bradykinin;Kininogen-1 light chain;Low molecular weight growth-promoting factor	KNG1
9.15503215789795	9.18740749359131	8.92357063293457	8.90334510803223	9.44067287445068	9.27480411529541	8.80785942077637	8.84463214874268	8.95248222351074	8.91313552856445	9.28938865661621	9.35780143737793	9.34807109832764	9.53400039672852	9.32909297943115	9.43301773071289	+	AARS_CTRL	26	26	26	88.1	88.1	88.1	36.071	0	323.31	29621000000	533	0.00218738	0.0217187	0.341601	3.74208	O00151	O00151	PDZ and LIM domain protein 1	PDLIM1
7.61259317398071	7.72378396987915	7.1622953414917	7.3338098526001	7.40127992630005	7.27211999893188	7.30984306335449	7.28046464920044	7.23228454589844	7.11624240875244	7.54014158248901	7.56597757339478	7.63499069213867	7.83531618118286	7.78311729431152	7.73652410507202	+	AARS_CTRL	8	8	8	30.3	30.3	30.3	52.296	0	76.253	540360000	43	0.00168372	0.0187895	0.338206	3.87465	Q00013;C9J9J4;A8MTH1;C9JB34;F8WC84;F8WDV6;A6NFY0	Q00013;C9J9J4;A8MTH1;C9JB34	55 kDa erythrocyte membrane protein	MPP1
6.23448514938354	6.82807779312134	7.25454807281494	7.10099029541016	7.15854358673096	7.12632608413696	6.70989513397217	6.35138702392578	6.52604913711548	6.16650247573853	7.18850660324097	6.50255680084229	7.24318695068359	7.2770357131958	7.14282751083374	7.13165092468262			6	6	6	11.8	11.8	11.8	86.191	0	10.161	247900000	7	0.101935	0.25108	0.33528	1.75033	O14964;I3L1P5;I3L1E3	O14964;I3L1P5	Hepatocyte growth factor-regulated tyrosine kinase substrate	HGS
6.32931995391846	6.7657322883606	6.33552646636963	6.59938859939575	6.39377355575562	6.16176843643188	6.54755020141602	6.48489236831665	6.61988401412964	7.18636274337769	7.084397315979	6.94309377670288	6.93505859375	7.01602983474731	6.95286512374878	6.33336400985718			3	3	3	31.4	31.4	31.4	11.805	0.00032062	5.5768	208710000	11	0.0365928	0.129788	0.335048	2.3108	Q9Y6A9;C9JBL1;X6R2S6	Q9Y6A9;C9JBL1;X6R2S6	Signal peptidase complex subunit 1	SPCS1
6.91663646697998	6.99420690536499	7.22429990768433	7.0316104888916	7.15775871276855	7.00173377990723	6.43238019943237	7.18864727020264	6.34179925918579	6.62744092941284	7.15712404251099	7.16091871261597	7.25372552871704	7.20938110351563	7.37770700454712	7.19506883621216			3	3	3	25.9	25.9	25.9	19.291	0	8.0352	216040000	19	0.0249765	0.10179	0.334003	2.51006	Q9GZN8;H7BYU9	Q9GZN8;H7BYU9	UPF0687 protein C20orf27	C20orf27
7.57725048065186	7.39616441726685	8.11257171630859	7.77420282363892	8.27344131469727	8.2125072479248	7.63018369674683	6.48073148727417	7.84571170806885	8.03112602233887	8.18112850189209	8.06643772125244	7.79317569732666	8.16313171386719	7.83756303787231	8.36070728302002			3	3	3	55.8	55.8	55.8	8.5328	0	37.778	1751600000	44	0.164951	0.348006	0.333635	1.46524	P50238;K4DIB9;H3BRQ4	P50238	Cysteine-rich protein 1	CRIP1
7.03498935699463	7.14823246002197	7.23557901382446	6.4976544380188	7.13842916488647	6.58715009689331	7.02333498001099	6.61249971389771	6.79698324203491	6.67339754104614	7.10666656494141	7.12309980392456	7.21047925949097	7.31613826751709	7.16527414321899	7.30896949768066			11	9	9	14.7	12.3	12.3	115.84	0	37.196	174880000	24	0.0127797	0.0646136	0.33028	2.85278	Q9UDT6;H7C4L6	Q9UDT6	CAP-Gly domain-containing linker protein 2	CLIP2
7.3834023475647	7.35017061233521	7.16755342483521	7.20865631103516	7.33268070220947	7.57916593551636	7.21221446990967	7.33332633972168	7.19719791412354	7.23857307434082	7.52891683578491	7.5105447769165	7.68408203125	7.69437694549561	7.76599597930908	7.59678411483765	+	AARS_CTRL	6	6	6	26.2	26.2	26.2	40.786	0	24.218	513650000	37	7.79773e-05	0.00378182	0.329823	5.50181	P06132;H0Y5R6;A0A1B0GVN9;A0A1B0GVZ4;Q5T446	P06132;H0Y5R6;A0A1B0GVN9;A0A1B0GVZ4;Q5T446	Uroporphyrinogen decarboxylase	UROD
6.57052755355835	7.43237590789795	5.99142742156982	7.39213371276855	7.84090852737427	6.40404176712036	6.60023021697998	6.50135087966919	7.53739070892334	7.20997047424316	7.51658821105957	7.78986978530884	7.66335201263428	6.77209901809692	7.5930757522583	6.32515525817871			6	4	4	11.2	7.9	7.9	79.831	0	8.5248	508560000	13	0.307212	0.517494	0.328654	1.05972	B1ALK7;Q14155;E7EUY6;E9PDQ5	B1ALK7;Q14155;E7EUY6;E9PDQ5	Rho guanine nucleotide exchange factor 7	ARHGEF7
8.03410720825195	8.05307865142822	7.64149379730225	7.6287055015564	7.95375490188599	7.92622423171997	7.79001760482788	7.82740783691406	7.68295669555664	7.65494632720947	7.95748281478882	8.19728088378906	8.0962495803833	8.20341396331787	8.23411178588867	8.19178581237793	+	AARS_CTRL	10	10	10	47.3	47.3	47.3	32.678	0	98.528	1610200000	82	0.000676161	0.0111282	0.327452	4.34215	Q86YW5	Q86YW5	Trem-like transcript 1 protein	TREML1
6.42220973968506	7.19312477111816	6.65692901611328	6.96288537979126	6.09389781951904	7.25999975204468	6.40746784210205	6.55297660827637	6.17784976959229	6.55159425735474	7.32300424575806	7.02135467529297	6.43575286865234	7.21576976776123	7.21553182601929	6.5202956199646			3	3	3	12.2	12.2	12.2	46.476	0	22.762	190170000	19	0.128528	0.294666	0.327391	1.6154	Q5VW32;F5GXQ0;Q5VW33	Q5VW32;F5GXQ0	BRO1 domain-containing protein BROX	BROX
7.31609630584717	7.00932359695435	6.98698234558105	7.49262094497681	7.13197135925293	7.16902732849121	7.35063552856445	6.85525131225586	7.72162914276123	7.58201789855957	7.61275196075439	7.72714233398438	7.6353931427002	7.62249374389648	7.74886226654053	7.17037916183472			4	4	4	36.4	36.4	36.4	20.555	0	35.052	523580000	35	0.028774	0.111524	0.324615	2.43663	Q6P589	Q6P589	Tumor necrosis factor alpha-induced protein 8-like protein 2	TNFAIP8L2
7.47722244262695	7.46630382537842	6.36486196517944	6.2459511756897	6.34997987747192	6.27843475341797	6.86339473724365	6.48468589782715	6.59995031356812	6.07280540466309	7.42373704910278	7.39068794250488	7.43191051483154	6.20284700393677	6.49614477157593	6.72161865234375			15	1	0	43.9	3.9	0	40.362	0	18.888	182870000	8	0.241666	0.444287	0.324132	1.2226	P30486;Q31610	P30486;Q31610	HLA class I histocompatibility antigen, B-48 alpha chain;HLA class I histocompatibility antigen, B-81 alpha chain	HLA-B
6.35026359558105	6.5241641998291	6.62647247314453	6.451988697052	6.60921478271484	6.67186307907104	6.81697177886963	6.81367349624634	6.4371166229248	6.74166202545166	7.15375375747681	7.01944875717163	7.0114860534668	6.82055616378784	6.77366209030151	6.78666639328003	+	AARS_CTRL	4	3	3	9.4	6.9	6.9	65.408	0	23.57	78577000	8	0.00153573	0.0177273	0.323256	3.9214	E9PIT3;P00734;C9JV37	E9PIT3;P00734	Prothrombin;Activation peptide fragment 1;Activation peptide fragment 2;Thrombin light chain;Thrombin heavy chain	F2
6.42808389663696	6.49024963378906	7.29267692565918	6.27995777130127	6.43705320358276	6.92009735107422	6.83886957168579	6.38657712936401	6.41158103942871	6.27993679046631	6.48181104660034	7.25789451599121	6.66435861587524	7.16908645629883	6.54573774337769	7.26526594161987			3	1	1	32	11	11	11.345	0.0045237	2.8606	229420000	8	0.0942889	0.237889	0.320851	1.79486	H0YMV8;Q71UM5;C9JLI6;C9J1C5	H0YMV8;Q71UM5;C9JLI6	40S ribosomal protein S27;40S ribosomal protein S27-like	RPS27L
6.55365514755249	6.65462732315063	7.31864738464355	7.42897653579712	7.22063112258911	7.23230981826782	7.31845998764038	7.37274646759033	7.55504608154297	7.48324489593506	7.48498296737671	7.49824142456055	7.60088586807251	7.57735395431519	7.47369146347046	7.56912803649902			3	3	3	26.8	26.8	26.8	17.696	0	19.333	465930000	25	0.0396658	0.136325	0.320213	2.26822	B8ZZ77;Q9H2H8;H7BZ14;F8WC82;C9J4N2;C9K058	B8ZZ77;Q9H2H8;H7BZ14	Peptidyl-prolyl cis-trans isomerase-like 3;Peptidyl-prolyl cis-trans isomerase	PPIL3
8.15935707092285	8.28728675842285	7.79163455963135	7.928795337677	8.27512741088867	8.09548282623291	8.03969192504883	8.00229549407959	7.91131210327148	7.68799257278442	8.20471668243408	8.21002388000488	8.22896480560303	8.50657272338867	8.47301959991455	8.40281105041504	+	AARS_CTRL	40	40	35	21.9	21.9	19.2	252.23	0	203.03	2482900000	222	0.00363197	0.0296077	0.319787	3.48641	A0A0A0MRJ7;P12259	A0A0A0MRJ7;P12259	Coagulation factor V;Coagulation factor V heavy chain;Coagulation factor V light chain	F5
7.21069288253784	7.26085805892944	6.95924663543701	6.99448442459106	6.57120990753174	6.80558252334595	6.02231740951538	6.91074180603027	6.58185291290283	6.69473838806152	7.1886191368103	7.28325605392456	7.18474817276001	7.00350379943848	7.00112771987915	7.05468940734863			5	5	5	28.2	28.2	28.2	36.867	0	27.079	173660000	14	0.0573972	0.170388	0.318152	2.07028	A0A0A0MSS8;P42330;S4R3Z2;S4R3D5;A6NHU4;Q04828;P17516	A0A0A0MSS8;P42330;S4R3Z2	Aldo-keto reductase family 1 member C3	AKR1C3
6.99821138381958	7.12681293487549	7.1441068649292	7.1432957649231	7.12381887435913	6.9815559387207	7.02189207077026	7.03398656845093	7.09370183944702	6.94333124160767	7.38160228729248	7.49390411376953	7.57464456558228	7.33678007125854	7.11340856552124	7.3667778968811	+	AARS_CTRL	5	5	5	28.3	28.3	28.3	31.642	0	37.223	301300000	32	7.64174e-05	0.004	0.316782	5.51312	Q86Y82;B1AJQ6	Q86Y82;B1AJQ6	Syntaxin-12	STX12
7.34242248535156	7.27056217193604	7.53200244903564	7.51615190505981	7.34766149520874	7.41903018951416	7.33221626281738	7.31285429000854	7.60257005691528	7.4764404296875	7.76393699645996	7.44150638580322	7.82589340209961	7.81732749938965	7.74626064300537	7.79574775695801	+	AARS_CTRL	5	5	5	20.5	20.5	20.5	43.332	0	32.705	657780000	31	0.000222102	0.00594059	0.316588	4.92866	O60711;B7Z5P7;E9PNX9	O60711;B7Z5P7	Leupaxin	LPXN
7.19895935058594	7.3095874786377	7.35225963592529	6.49324750900269	6.67933130264282	7.18887233734131	6.6237006187439	6.7485728263855	7.22809219360352	6.57961177825928	7.40454292297363	7.29019069671631	7.21505546569824	7.24355888366699	7.1088695526123	7.2772650718689			7	7	7	27.7	27.7	27.7	39.221	0	19.403	308350000	13	0.0463215	0.149161	0.316357	2.18573	P78318;A0A1W2PR95	P78318	Immunoglobulin-binding protein 1	IGBP1
7.11647510528564	7.22739839553833	6.94129276275635	7.48621797561646	7.59256553649902	7.41939401626587	7.15839242935181	7.20251560211182	7.46405696868896	7.34609842300415	7.51789474487305	7.69867467880249	7.55061960220337	7.69707250595093	7.75868463516235	7.44103479385376	+	AARS_CTRL	25	2	1	64.3	6	3.1	50.135	0	9.5793	946970000	71	0.00391568	0.0306873	0.315223	3.44858	Q71U36;Q13748;Q6PEY2;F8VQQ4	Q71U36;Q13748;Q6PEY2	Tubulin alpha-1A chain;Tubulin alpha-3C/D chain;Tubulin alpha-3E chain	TUBA1A;TUBA3C;TUBA3E
8.09408664703369	8.32860374450684	7.70950746536255	7.51649570465088	8.09843635559082	7.77656316757202	7.8317608833313	7.39932775497437	7.94462060928345	7.73419141769409	8.1955394744873	8.46806621551514	8.07055473327637	8.10768508911133	7.89023113250732	8.2094612121582			3	3	3	60.3	60.3	60.3	7.6184	0	27.532	2028100000	48	0.0307094	0.116301	0.313564	2.40271	Q92686	Q92686	Neurogranin;NEUG(55-78)	NRGN
7.77331829071045	7.89422750473022	7.55927228927612	7.55503416061401	7.83008813858032	7.66392707824707	7.43450498580933	7.16820287704468	7.51396322250366	7.41955947875977	7.87320995330811	7.77672290802002	7.75714540481567	8.07518196105957	8.00766277313232	7.87086009979248	+	AARS_CTRL	17	17	17	37.3	37.3	37.3	74.976	0	163.05	938780000	96	0.00670531	0.0422432	0.312254	3.17818	Q8N392	Q8N392	Rho GTPase-activating protein 18	ARHGAP18
7.33843660354614	7.26216602325439	7.33348751068115	7.33489608764648	7.43426561355591	7.33451414108276	7.3446478843689	7.26740646362305	7.59570550918579	7.4894380569458	7.55545711517334	7.64029264450073	7.80999708175659	7.72902679443359	7.71853494644165	7.65825939178467	+	AARS_CTRL	5	5	5	30.7	30.7	30.7	33.186	0	42.966	565160000	44	2.52852e-05	0.00211111	0.311765	6.14773	B4DUC8;Q13126;J3QSB7;F2Z2F3;F8WES2	B4DUC8;Q13126;J3QSB7;F2Z2F3	S-methyl-5-thioadenosine phosphorylase;Purine nucleoside phosphorylase	MTAP
6.62081480026245	6.5821099281311	6.500159740448	6.43954038619995	7.87205123901367	6.11306476593018	7.68816184997559	8.17770957946777	7.83124256134033	7.81743955612183	7.48091220855713	7.78772974014282	7.74398756027222	6.6141676902771	7.72022533416748	7.50385856628418			3	3	3	2.3	2.3	2.3	180.92	0.0008465	3.6062	810100000	7	0.386495	0.592002	0.310917	0.89388	O60303;A0A087X098;H3BNJ6	O60303	Uncharacterized protein KIAA0556	KIAA0556
6.53609895706177	6.4446120262146	6.36652946472168	6.6679515838623	6.53925848007202	6.80770635604858	6.60715198516846	6.6389594078064	6.22966814041138	6.35084629058838	6.76018953323364	6.31918573379517	6.4982967376709	7.08749723434448	7.18046998977661	7.10370111465454			2	2	2	23.6	23.6	23.6	9.657	0.00031898	5.4616	52924000	4	0.0355686	0.128163	0.306012	2.32574	H0YLP6;H0YMF4;H0YKD8;P46779	H0YLP6;H0YMF4;H0YKD8;P46779	60S ribosomal protein L28	RPL28
8.77041053771973	8.90609264373779	8.29972553253174	8.28575992584229	8.78621864318848	8.53246116638184	8.28847312927246	8.36748600006104	8.19178581237793	7.94628524780273	8.43621063232422	8.67039394378662	8.63766956329346	8.91935539245605	8.93688583374023	8.85734462738037			16	16	16	84.9	84.9	84.9	22.782	0	291	6778600000	222	0.046174	0.14902	0.305507	2.18744	P04792;F8WE04;C9J3N8	P04792;F8WE04	Heat shock protein beta-1	HSPB1
6.81503963470459	6.90954542160034	6.86767578125	6.46046209335327	6.55851221084595	6.17295503616333	6.44304370880127	6.94073534011841	6.91711664199829	6.37545824050903	7.41355133056641	7.5126576423645	7.47401237487793	6.55540895462036	6.50483751296997	6.24088668823242			3	1	1	34.6	17.3	17.3	9.0714	0.00059435	4.2181	207340000	23	0.172545	0.359937	0.304171	1.43752	Q15843	Q15843	NEDD8	NEDD8
7.21963691711426	7.06800031661987	7.00440740585327	6.61620616912842	7.07685899734497	7.05138397216797	6.97302150726318	6.78110265731812	6.99377107620239	6.25732421875	7.22411870956421	7.11467790603638	7.20314168930054	7.2847466468811	7.30950260162354	7.08795881271362			5	5	5	6.1	6.1	6.1	118.39	0	11.535	222010000	10	0.0255798	0.103463	0.299853	2.49771	A0A1W2PNX8;Q9H3U1	A0A1W2PNX8;Q9H3U1	Protein unc-45 homolog A	UNC45A
6.89257335662842	6.86588525772095	6.91939210891724	7.10188436508179	7.08432579040527	7.21258687973022	6.93330526351929	6.80559587478638	7.16565990447998	7.23487138748169	7.4085111618042	7.43112230300903	7.49503087997437	7.39056444168091	7.19203758239746	6.99912595748901	+	AARS_CTRL	3	3	3	15	15	15	35.979	0	44.802	298870000	27	0.00400358	0.0311902	0.297791	3.43742	Q9P287	Q9P287	BRCA2 and CDKN1A-interacting protein	BCCIP
6.40048313140869	7.01213884353638	6.38907098770142	6.52591848373413	7.1488184928894	7.26042938232422	7.03059959411621	6.65936231613159	7.04080009460449	7.38106107711792	7.34403848648071	7.17958068847656	7.21740484237671	7.17061376571655	7.04489231109619	7.12691020965576			4	4	4	10	10	10	88.761	0	24.641	249020000	14	0.0736872	0.203245	0.295705	1.93326	H3BND4;Q6P996	H3BND4;Q6P996	Pyridoxal-dependent decarboxylase domain-containing protein 1	PDXDC1
6.81050825119019	6.86972808837891	6.59747409820557	6.54076957702637	6.17498683929443	6.53499221801758	6.21060609817505	6.85991954803467	6.40215492248535	6.31896209716797	7.07357168197632	6.78790807723999	6.36286163330078	7.27692127227783	6.98043918609619	6.48098373413086			2	2	2	18.1	18.1	18.1	20.455	0	14.454	101740000	14	0.0733391	0.202321	0.295104	1.93588	P36405	P36405	ADP-ribosylation factor-like protein 3	ARL3
6.41735935211182	6.09086847305298	7.49780035018921	7.26429843902588	7.47921514511108	7.5137767791748	7.35575771331787	6.4671835899353	7.4787974357605	7.57349824905396	7.35164165496826	7.50808525085449	7.25256156921387	7.44196224212646	7.43689393997192	7.46152830123901			2	2	2	16.7	16.7	16.7	19.687	0	10.052	436780000	14	0.226894	0.426061	0.294923	1.26393	A0A0A0MRR7;P09234	A0A0A0MRR7;P09234	U1 small nuclear ribonucleoprotein C	SNRPC
6.48726606369019	6.34149742126465	6.5280385017395	6.4448766708374	6.48890924453735	6.19937038421631	6.51661443710327	6.42768096923828	6.27766799926758	6.48687791824341	6.47897291183472	6.40617942810059	6.17453050613403	7.1123366355896	7.03714752197266	7.07943439483643			1	1	1	16.8	16.8	16.8	11.598	0	6.3157	68569000	13	0.0455875	0.147719	0.294887	2.19427	A8MZH8;A8MXQ1;P53801	A8MZH8;A8MXQ1;P53801	Pituitary tumor-transforming gene 1 protein-interacting protein	PTTG1IP
6.88213729858398	6.93177318572998	6.89608526229858	6.85562229156494	6.34785890579224	6.2250862121582	6.89562702178955	6.9367299079895	6.86869716644287	6.15914869308472	7.01080846786499	6.98986339569092	6.96858549118042	6.97711515426636	6.97248983383179	7.04336214065552			2	2	2	6.5	6.5	6.5	54.544	0.0057697	2.7218	139790000	6	0.0433249	0.142778	0.293827	2.2214	A0A075B720;P40818	A0A075B720;P40818	Ubiquitin carboxyl-terminal hydrolase 8	USP8
8.68363189697266	8.69779586791992	8.65410900115967	8.76437091827393	8.68452262878418	8.84156608581543	8.68648433685303	8.63782978057861	8.56936264038086	8.65845966339111	8.9500093460083	8.95037937164307	8.95968532562256	9.02321147918701	9.0769681930542	8.9225902557373	+	AARS_CTRL	13	13	13	69.5	69.5	69.5	23.356	0	289.17	11570000000	224	8.61194e-07	0.002	0.292661	8.32307	P09211;A8MX94;A0A087X2E9;A0A087X243	P09211;A8MX94	Glutathione S-transferase P	GSTP1
7.35625553131104	7.16145801544189	7.36733722686768	7.24034929275513	7.28479146957397	7.4228196144104	7.22613573074341	6.36319589614868	6.82857799530029	6.57522630691528	7.44260501861572	7.34697866439819	7.32261228561401	7.41448879241943	7.29638004302979	7.42781066894531			5	5	5	22.8	22.8	22.8	44.45	0	12.657	355150000	15	0.0758652	0.206916	0.292531	1.91708	H3BPB8;P34949;H3BPU7;H3BPM5;H3BT46;H3BMZ9;H3BPP3;H3BP57;H3BT48;H3BUZ9;F5GX71;H3BN01;H3BQX0;H3BNY8;B4DYB8;H3BUG1;H3BU66	H3BPB8;P34949;H3BPU7;H3BPM5;H3BT46;H3BMZ9;H3BPP3;H3BP57;H3BT48;H3BUZ9;F5GX71;H3BN01;H3BQX0;H3BNY8;B4DYB8	Mannose-6-phosphate isomerase	MPI
7.12123155593872	7.01890850067139	7.09268569946289	7.16025829315186	6.36035203933716	6.29816770553589	7.10174703598022	7.01414251327515	7.12907743453979	7.13286781311035	7.24336051940918	7.13924932479858	7.1422643661499	7.31143617630005	7.27788400650024	7.29316377639771			7	7	7	19.8	19.8	19.8	56.806	0	20.623	230640000	24	0.0522422	0.16148	0.291616	2.12118	P30419;K7EN82;B7Z8J4;K7EN42;Q5VUC6;O60551	P30419	Glycylpeptide N-tetradecanoyltransferase 1	NMT1
6.28049564361572	6.12753295898438	7.24464797973633	6.66646337509155	6.57114839553833	6.3264594078064	6.78643798828125	7.32756328582764	7.33695983886719	7.3633861541748	7.24580860137939	7.44627285003662	7.47173166275024	7.24745750427246	6.43928050994873	6.71747589111328			4	4	4	45.9	45.9	45.9	14.91	0	41.85	318590000	17	0.241399	0.444597	0.291562	1.22333	C9JAX1;Q16595;H7C585	C9JAX1;Q16595;H7C585	Frataxin, mitochondrial;Frataxin intermediate form;Frataxin(56-210);Frataxin(78-210);Frataxin mature form	FXN
9.96488666534424	9.81058216094971	9.45665454864502	9.35243320465088	9.48108386993408	9.34024620056152	9.72338962554932	9.60391235351563	9.47780132293701	9.14248371124268	9.89048767089844	10.1061229705811	10.1043500900269	9.7590856552124	9.65416717529297	9.44448184967041			42	42	42	59.2	59.2	59.2	94.972	0	323.31	102860000000	1510	0.0410052	0.138257	0.291102	2.25063	P02671;A0A087WUA0	P02671	Fibrinogen alpha chain;Fibrinopeptide A;Fibrinogen alpha chain	FGA
7.38904190063477	7.32395315170288	6.15470170974731	6.06622171401978	7.61176586151123	7.69513988494873	7.55588006973267	7.74831962585449	7.64989948272705	7.69803094863892	7.62177848815918	7.53697490692139	7.73739147186279	7.39130592346191	7.67969131469727	7.51071929931641			12	12	12	15.1	15.1	15.1	110.46	0	25.284	574850000	39	0.293838	0.504275	0.290348	1.09066	Q6P179;D6RGW0;H0Y9X9;H0YAL8	Q6P179;D6RGW0	Endoplasmic reticulum aminopeptidase 2	ERAP2
7.63466882705688	7.63537311553955	7.54164171218872	7.50832748413086	7.7250862121582	7.79195022583008	7.36242580413818	7.41438817977905	7.7185845375061	7.472580909729	7.8104944229126	7.81275987625122	7.88778591156006	7.95472002029419	8.03253841400146	7.72494745254517	+	AARS_CTRL	7	7	7	24.8	24.8	24.8	36.294	0	32.71	930070000	35	0.00082743	0.0116836	0.290038	4.23784	P13716;B7ZBK6	P13716	Delta-aminolevulinic acid dehydratase	ALAD
7.42368793487549	7.41018629074097	7.3331446647644	7.23590707778931	7.33549785614014	7.10037040710449	7.20262432098389	7.29904937744141	7.38261127471924	7.23342752456665	7.4001579284668	7.66715383529663	7.68021774291992	7.66136789321899	7.55424690246582	7.53697490692139	+	AARS_CTRL	3	3	3	20.2	20.2	20.2	23.28	0	9.9936	453940000	42	0.000107557	0.00491803	0.287703	5.32315	F2Z2Y8;Q9H0E2;E7EN89;E9PNS3	F2Z2Y8;Q9H0E2;E7EN89	Toll-interacting protein	TOLLIP
6.60578870773315	6.9060697555542	7.51217746734619	6.41728830337524	7.23957490921021	7.40406370162964	7.22706365585327	6.5894193649292	7.39534378051758	7.3420672416687	7.35391616821289	7.51596641540527	7.57524538040161	7.24674463272095	7.0070219039917	7.40832471847534			6	6	6	68	68	68	14.523	0	50.061	335180000	20	0.127316	0.292561	0.287318	1.62099	P36954;K7EKS1;K7EK49	P36954;K7EKS1	DNA-directed RNA polymerase II subunit RPB9	POLR2I
8.19242763519287	8.24598121643066	7.96632480621338	7.92078590393066	8.16843891143799	8.02176761627197	7.98085737228394	8.04715824127197	8.12156009674072	7.96809530258179	8.13849258422852	8.31344509124756	8.31363487243652	8.32795143127441	8.596266746521	8.41271209716797	+	AARS_CTRL	13	10	10	47.7	35	35	47.268	0	119.65	3063400000	113	0.000616669	0.0108414	0.287077	4.38992	P09104;F5H0C8;F5H1C3;U3KQP4	P09104;F5H0C8	Gamma-enolase;Enolase	ENO2
8.14684104919434	8.22672843933105	7.93124437332153	7.91723251342773	8.23121452331543	8.0581226348877	7.88716697692871	7.86590909957886	8.0436372756958	7.89722537994385	8.1636381149292	8.25635719299316	8.30956649780273	8.4352388381958	8.36604881286621	8.31147861480713	+	AARS_CTRL	28	28	28	37.8	37.8	37.8	135.62	0	323.31	2401100000	232	0.000614056	0.0108333	0.286522	4.39212	Q27J81;A0A0A0MQU1	Q27J81;A0A0A0MQU1	Inverted formin-2	INF2
6.96975135803223	6.89455986022949	7.11637544631958	6.43898773193359	6.92569351196289	7.13187503814697	6.89570999145508	6.93746280670166	7.07404804229736	6.94940948486328	7.24961423873901	7.36640405654907	7.41816854476929	7.09954261779785	6.94984340667725	7.23431491851807			3	3	3	9.4	9.4	9.4	80.692	0	95.035	230190000	25	0.0103355	0.0548701	0.286261	2.96018	P08047;H3BUU5;H3BVI2	P08047	Transcription factor Sp1	SP1
6.66656303405762	6.72587919235229	6.7914891242981	6.38359785079956	6.63577556610107	6.32230806350708	6.50471448898315	6.6786847114563	7.52877521514893	7.52180480957031	6.15292930603027	6.45319080352783	6.51946592330933	7.76162719726563	7.87583065032959	7.60567140579224			18	3	3	56.4	10.7	10.7	40.908	0	10.126	172850000	13	0.348049	0.560996	0.285493	0.970953	P01891	P01891	HLA class I histocompatibility antigen, A-68 alpha chain	HLA-A
6.98188638687134	6.7077374458313	6.87222623825073	6.68440532684326	6.85957670211792	6.65835475921631	6.26738977432251	6.62036275863647	6.84266519546509	6.7330846786499	6.99165153503418	6.93464994430542	7.11173295974731	6.96408033370972	6.94272232055664	7.10407733917236	+	AARS_CTRL	3	3	3	13.7	13.7	13.7	43.614	0	22.137	138910000	13	0.00464841	0.0339195	0.285383	3.36234	Q9NX58	Q9NX58	Cell growth-regulating nucleolar protein	LYAR
8.62816429138184	8.73390293121338	8.31186008453369	8.13411331176758	8.7148323059082	8.46689701080322	8.42290115356445	8.35481929779053	8.25676536560059	8.20054912567139	8.68634986877441	8.75143337249756	8.69504356384277	8.77197647094727	8.63301372528076	8.6997766494751	+	AARS_CTRL	9	9	9	65.2	65.2	65.2	11.777	0	323.31	6181700000	145	0.00656049	0.0417157	0.283785	3.18916	E7EPV7;P37840;D6RA31;H6UYS7;Q16143;G4Y816	E7EPV7;P37840;D6RA31;H6UYS7	Alpha-synuclein	SNCA
6.19666957855225	6.29353475570679	6.33514976501465	6.27908611297607	6.31305646896362	6.31680917739868	6.62982320785522	6.5579948425293	6.59012985229492	6.50711965560913	6.59356307983398	6.61077737808228	6.87465572357178	6.70989942550659	6.31533527374268	7.00753021240234			2	2	2	1.8	1.8	1.8	195.91	0	8.6778	36162000	2	0.0117265	0.0610624	0.283356	2.89634	Q8IWJ2;B8ZZW2	Q8IWJ2;B8ZZW2	GRIP and coiled-coil domain-containing protein 2	GCC2
7.42605543136597	7.51697158813477	7.407883644104	7.52416229248047	7.34058284759521	7.34329032897949	7.38286304473877	7.37001323699951	7.59579372406006	7.40263938903809	7.58857440948486	7.73857450485229	7.76164245605469	7.70176649093628	7.77558851242065	7.71958827972412	+	AARS_CTRL	7	7	7	24.1	24.1	24.1	34.93	0	36.744	671820000	38	7.59908e-06	0.00168421	0.283264	6.87693	Q96AG4;I3L223	Q96AG4	Leucine-rich repeat-containing protein 59	LRRC59
7.70062589645386	7.63391256332397	7.53981590270996	7.51336431503296	7.66791963577271	7.39222192764282	7.43733835220337	7.54050445556641	7.45871353149414	7.51482677459717	7.82735633850098	7.72405433654785	7.72858905792236	7.87010526657104	7.96712207794189	7.81561088562012	+	AARS_CTRL	8	8	6	65.2	65.2	54	22.367	0	29.971	795830000	47	6.48329e-05	0.00359184	0.282215	5.60547	Q9NR31;Q5SQT8;H0Y5E8	Q9NR31;Q5SQT8	GTP-binding protein SAR1a	SAR1A
9.11370944976807	9.08643054962158	8.82669639587402	8.96003246307373	9.05315494537354	8.96194267272949	8.92308330535889	8.82754993438721	8.86805629730225	8.82440567016602	9.04618263244629	9.04665088653564	9.060546875	9.5067081451416	9.53705024719238	9.16133785247803	+	AARS_CTRL	34	34	34	51.4	51.4	51.4	83.266	0	323.31	20529000000	586	0.00516742	0.0354332	0.281907	3.30914	P00488;Q9NQP5;A6PVK5;H0Y796;H0Y4W5	P00488	Coagulation factor XIII A chain	F13A1
7.98244762420654	8.09342193603516	7.78568553924561	7.77691888809204	8.10493087768555	7.75016117095947	7.77464818954468	7.72765493392944	8.02349948883057	7.6623706817627	7.94099426269531	8.10202217102051	8.14398193359375	8.2601432800293	8.34615707397461	8.10301685333252	+	AARS_CTRL	20	6	6	51.8	19.7	19.7	51.984	0	41.958	1838000000	98	0.00367469	0.0298147	0.281212	3.48053	C9J2C0;Q9NY65;V9GZ17	C9J2C0;Q9NY65	Tubulin alpha-8 chain	TUBA8
7.69746494293213	7.81450748443604	7.66104555130005	7.72862958908081	7.72693920135498	7.75690221786499	7.53495216369629	7.75731229782104	7.62900161743164	7.59401655197144	7.9856915473938	7.9451584815979	8.01042747497559	8.06224346160889	7.96277666091919	7.86136722564697	+	AARS_CTRL	20	20	20	33.7	33.7	33.7	111.69	0	163.97	1141900000	85	7.74391e-06	0.0016	0.2812	6.86513	P41226	P41226	Ubiquitin-like modifier-activating enzyme 7	UBA7
7.8161883354187	7.92236709594727	7.63415479660034	7.70376396179199	7.90205192565918	7.89148187637329	7.51061201095581	7.58293771743774	7.6325888633728	7.55903244018555	7.93506860733032	7.82216167449951	7.88114500045776	8.14727401733398	8.21037197113037	7.98387432098389	+	AARS_CTRL	10	10	10	6.9	6.9	6.9	210.71	0	36.75	1267300000	116	0.00331265	0.0281333	0.281131	3.53273	Q15746;D6R9C2	Q15746	Myosin light chain kinase, smooth muscle;Myosin light chain kinase, smooth muscle, deglutamylated form	MYLK
8.50493240356445	8.48171520233154	8.33789825439453	8.24841499328613	8.31384658813477	8.12697505950928	8.38394069671631	8.43084907531738	8.40942573547363	8.10863304138184	8.52567958831787	9.04520511627197	9.02098274230957	8.48643016815186	8.33499622344971	8.27142333984375			56	56	56	37.6	37.6	37.6	262.62	0	323.31	6465900000	335	0.0338014	0.124598	0.279456	2.35251	P02751;H0Y7Z1;H0Y4K8	P02751	Fibronectin;Anastellin;Ugl-Y1;Ugl-Y2;Ugl-Y3	FN1
8.8797607421875	8.84532165527344	8.67111682891846	8.7518482208252	8.85319328308105	8.7216625213623	8.71897506713867	8.75608825683594	8.87248229980469	8.75972843170166	8.95664882659912	8.9663667678833	9.00945091247559	9.1622953414917	9.22510242462158	9.05242443084717	+	AARS_CTRL	16	16	16	71.4	71.4	71.4	25.035	0	286.75	14088000000	377	2.57824e-05	0.00227027	0.27903	6.13628	P30041	P30041	Peroxiredoxin-6	PRDX6
6.95846366882324	7.0943660736084	6.97163772583008	6.88016748428345	7.08962249755859	7.11763572692871	7.00672292709351	7.04391193389893	7.03446817398071	6.46645355224609	7.31989669799805	7.25449991226196	7.32213640213013	7.28515195846558	7.15014219284058	7.13649845123291	+	AARS_CTRL	4	4	4	23.2	23.2	23.2	30.175	0	17.969	237320000	20	0.00457696	0.0336232	0.278376	3.37013	J3KNB3;Q9UN19	J3KNB3;Q9UN19	Dual adapter for phosphotyrosine and 3-phosphotyrosine and 3-phosphoinositide	DAPP1
8.27473545074463	8.37265396118164	7.94071054458618	7.5761456489563	8.23423862457275	8.03897762298584	7.80846071243286	7.38747882843018	7.6042799949646	7.55032634735107	8.0354700088501	8.11190032958984	8.03542995452881	8.31088447570801	8.15923595428467	8.28677082061768			16	16	16	52.6	52.6	52.6	45.514	0	72.423	1874400000	117	0.0814768	0.217371	0.277814	1.87726	Q08495;E5RGQ0;E5RFK4;E5RJC0;E5RGQ7;E5RJ61;A0A087WT94;E5RFK6;A0A087WUC0	Q08495;E5RGQ0;E5RFK4	Dematin	DMTN
6.3773250579834	7.41291379928589	6.28752517700195	7.50185298919678	6.23374080657959	6.74538516998291	6.24565029144287	6.55423593521118	7.44822692871094	6.52589321136475	6.13500690460205	6.16299057006836	7.61145782470703	7.40010595321655	7.28010034561157	7.47658538818359			4	4	4	77.8	77.8	77.8	6.9151	0	57.183	510360000	20	0.370893	0.580087	0.277766	0.924488	Q14061;H7C4E5;C9J8T6	Q14061;H7C4E5;C9J8T6	Cytochrome c oxidase copper chaperone	COX17
7.65338611602783	7.74850606918335	7.56276845932007	7.40934133529663	7.63420534133911	7.49390411376953	7.53346681594849	7.63638734817505	7.58565235137939	7.49070262908936	7.80348443984985	7.85119104385376	7.82619142532349	7.94975566864014	7.85155200958252	7.82573747634888	+	AARS_CTRL	11	11	11	39.1	39.1	39.1	52.391	0	61.674	873250000	70	1.83386e-05	0.002	0.276487	6.33829	Q99704	Q99704	Docking protein 1	DOK1
8.32629489898682	8.13046264648438	8.27339458465576	8.273024559021	8.3487720489502	8.23517513275146	8.28418254852295	8.13209915161133	8.20123291015625	8.25679016113281	8.37154769897461	8.42917060852051	8.36334896087646	8.63538360595703	8.72897815704346	8.6068000793457	+	AARS_CTRL	9	9	4	54.7	54.7	26	20.697	0	84.045	4068200000	157	0.000239294	0.00601905	0.276395	4.8887	P84077;P61204;F5H423;F5H0C7;H0YGG7	P84077;P61204;F5H423;F5H0C7	ADP-ribosylation factor 1;ADP-ribosylation factor 3	ARF1;ARF3
6.43662548065186	6.45859289169312	6.33852863311768	6.68744373321533	6.46155834197998	6.48271799087524	6.47625970840454	6.62273120880127	6.11587238311768	6.34410667419434	6.80184936523438	6.39910984039307	6.95371627807617	6.60626935958862	6.99977397918701	6.5519323348999			3	3	3	8.3	8.3	8.3	70.584	0	6.7866	55850000	6	0.0138365	0.068015	0.276331	2.81247	Q9H267;G3V3F9;F5H008	Q9H267;G3V3F9;F5H008	Vacuolar protein sorting-associated protein 33B	VPS33B
9.36372470855713	9.42772960662842	9.19901466369629	9.03941440582275	9.37436294555664	9.20943450927734	9.0250186920166	9.06307029724121	9.12063980102539	9.06955718994141	9.40354919433594	9.46909999847412	9.37945079803467	9.58181285858154	9.38246726989746	9.56617832183838	+	AARS_CTRL	25	25	25	63.3	63.3	63.3	61.277	0	323.31	35952000000	730	0.00133493	0.0166602	0.274563	3.99274	Q15942;H0Y2Y8;C9IZ41;H7C3D3;C9JJK5;H7C3R3	Q15942;H0Y2Y8	Zyxin	ZYX
6.21966505050659	6.50635671615601	6.4562873840332	6.5303168296814	6.6170654296875	6.4181342124939	6.81902265548706	6.6511344909668	6.71082448959351	7.23922443389893	6.54281425476074	6.73986387252808	7.07765865325928	7.14123010635376	6.67371702194214	7.14977312088013			2	2	2	14.5	14.5	14.5	12.538	0.0024557	3.1432	169400000	7	0.0745861	0.203985	0.270706	1.92653	P18077;F8WBS5;F8WB72;C9K025	P18077;F8WBS5;F8WB72;C9K025	60S ribosomal protein L35a	RPL35A
6.22768592834473	6.22145557403564	6.49027490615845	6.54283428192139	6.41935300827026	6.51599597930908	6.30443525314331	6.88402414321899	6.75743627548218	6.22201490402222	6.67706823348999	6.75478410720825	6.51024770736694	6.70837831497192	6.79752397537231	6.92495679855347			2	2	2	5.2	5.2	5.2	68.856	0	6.6833	65840000	6	0.0209714	0.0898	0.270275	2.60014	O95671	O95671	N-acetylserotonin O-methyltransferase-like protein	ASMTL
6.14201402664185	6.27044582366943	6.18797159194946	6.2338080406189	6.22502470016479	6.04743051528931	6.31003427505493	6.47563648223877	6.29289817810059	6.25476551055908	6.28876304626465	6.86183214187622	6.47869873046875	6.43590784072876	6.65580081939697	6.36441946029663	+	AARS_CTRL	3	3	3	6.5	6.5	6.5	96.669	0	8.7802	29005000	20	0.00448	0.0332434	0.270234	3.38089	E9PFH4;Q9Y5L0;C9J7E5	E9PFH4;Q9Y5L0;C9J7E5	Transportin-3	TNPO3
7.34826612472534	7.48604774475098	7.33083963394165	7.12997961044312	7.55164527893066	7.34576559066772	7.07932615280151	6.91494560241699	7.25338649749756	7.1325159072876	7.49722003936768	7.63927745819092	7.6845850944519	7.48280191421509	7.51599311828613	7.33619928359985			8	8	7	25.5	25.5	23.4	42.915	0	24.982	432670000	44	0.00932754	0.0511777	0.268741	3.01197	O43639;E7EPF5;E7ERP6;E9PEE2	O43639;E7EPF5	Cytoplasmic protein NCK2	NCK2
8.96913623809814	9.03350448608398	8.57256984710693	8.80125999450684	8.90644836425781	8.72955322265625	8.63197135925293	8.40438938140869	8.6028413772583	8.52499294281006	8.73517513275146	8.86512756347656	8.80226707458496	9.26787567138672	9.23233509063721	9.00928115844727			13	13	13	46.9	46.9	46.9	40.124	0	323.31	12685000000	342	0.0288784	0.1116	0.267677	2.43475	P08567	P08567	Pleckstrin	PLEK
7.07144021987915	6.98518848419189	7.09590148925781	7.3510422706604	7.10325622558594	6.92349290847778	7.14888000488281	7.10236501693726	7.3784704208374	7.20615100860596	7.63347864151001	7.38268327713013	7.60877180099487	7.48573541641235	7.12447166442871	7.18901300430298			6	5	5	15.6	14	14	55.405	0	40.094	360550000	13	0.00921156	0.0508276	0.267407	3.01828	P20839;C9K0R9;C9J381;C9J029;H7C5T1;H7C511	P20839;C9K0R9;C9J381	Inosine-5-monophosphate dehydrogenase 1;Inosine-5-monophosphate dehydrogenase	IMPDH1
7.60499238967896	7.74906349182129	7.57857036590576	7.33633947372437	7.66482067108154	7.62071895599365	7.40276002883911	7.40989923477173	7.5344705581665	7.3352370262146	7.67550325393677	7.63943672180176	7.76673984527588	7.88880825042725	7.87853336334229	7.89179944992065	+	AARS_CTRL	13	13	13	17.4	17.4	17.4	141.29	0	44.632	749450000	52	0.001791	0.019339	0.26645	3.84331	Q9C0C9;K7ES11;K7EQ12	Q9C0C9;K7ES11	E2/E3 hybrid ubiquitin-protein ligase UBE2O	UBE2O
6.75661563873291	6.33067560195923	6.56547927856445	6.74878454208374	6.88041353225708	6.8149995803833	6.77657032012939	6.47109603881836	6.37205171585083	6.15750455856323	7.0097484588623	6.65368366241455	6.77618503570557	6.92261648178101	6.95428133010864	6.79473209381104			5	5	5	9.1	9.1	9.1	100.56	0	16.245	98223000	12	0.0298136	0.114308	0.264455	2.41815	A0A087WWY9;Q8TB24;H0YJ83	A0A087WWY9;Q8TB24	Ras and Rab interactor 3	RIN3
7.43673515319824	7.5818247795105	7.09697961807251	7.17472839355469	7.19005155563354	6.99576234817505	7.30548048019409	7.23256397247314	7.20306015014648	6.89578723907471	7.33053541183472	7.49248123168945	7.49853086471558	7.57626056671143	7.47209787368774	7.48251628875732	+	AARS_CTRL	6	6	5	16.5	16.5	13.4	54.305	0	17.637	365330000	33	0.00843523	0.04825	0.264106	3.06266	P04004	P04004	Vitronectin;Vitronectin V65 subunit;Vitronectin V10 subunit;Somatomedin-B	VTN
7.93217945098877	8.00915336608887	7.61688470840454	7.6598687171936	7.99105787277222	7.65779161453247	7.54390668869019	7.51859283447266	7.80125951766968	7.6457953453064	7.91560029983521	8.08328723907471	8.1067008972168	8.03502941131592	7.88542318344116	7.97922039031982	+	AARS_CTRL	16	16	16	34.5	34.5	34.5	79.596	0	74.773	1308400000	65	0.00562992	0.0371129	0.263228	3.26606	Q6PJW8;B1AQM9	Q6PJW8	Consortin	CNST
6.47058343887329	6.22369337081909	7.18312740325928	6.56255292892456	7.27918767929077	6.74037075042725	7.17834377288818	7.22050046920776	7.22955369949341	7.12593650817871	7.19262313842773	7.16767168045044	7.38699817657471	7.13506889343262	6.94744348526001	7.27401924133301			4	4	4	20.7	20.7	20.7	32.992	0	47.434	242940000	21	0.136217	0.305336	0.262586	1.58093	Q9ULR0;D6RC18;A8MVI5	Q9ULR0;D6RC18;A8MVI5	Pre-mRNA-splicing factor ISY1 homolog	ISY1
7.57179021835327	7.66727542877197	7.33583879470825	7.37134504318237	7.95509099960327	7.46390771865845	7.32570028305054	7.44661474227905	7.29353952407837	7.18032646179199	7.35642766952515	7.72546243667603	7.68602800369263	7.96625423431396	7.74198627471924	7.86363792419434			6	6	6	52.6	52.6	52.6	14.559	0	163.04	664180000	52	0.0350986	0.12739	0.262157	2.33274	Q9H4X1	Q9H4X1	Regulator of cell cycle RGCC	RGCC
8.11733722686768	8.04465770721436	8.19454193115234	8.09219455718994	8.46187305450439	8.50466156005859	7.77210903167725	7.73317337036133	8.10116291046143	8.34321117401123	8.39104080200195	8.40810394287109	8.24353408813477	8.51796054840088	8.30552291870117	8.5256929397583			11	11	11	64.8	64.8	64.8	20.567	0	218.7	3248300000	126	0.0345369	0.12619	0.26215	2.34121	P21291;E9PS42;E9PND2;E9PP21	P21291;E9PS42;E9PND2;E9PP21	Cysteine and glycine-rich protein 1	CSRP1
7.18018341064453	7.35508728027344	7.31376171112061	7.19697713851929	7.28411483764648	7.28786897659302	7.28571462631226	6.76944398880005	7.2219614982605	7.22383308410645	7.29891872406006	7.54007911682129	7.30002975463867	7.62480783462524	7.50149726867676	7.55958366394043	+	AARS_CTRL	7	7	7	24.5	24.5	24.5	41.489	0	32.183	387330000	18	0.0062365	0.0403756	0.258925	3.21462	Q99961;M0QYE0;M0R0I3;Q99962;M0R2K6	Q99961;M0QYE0;M0R0I3	Endophilin-A2	SH3GL1
8.13602256774902	8.1498966217041	8.11544418334961	8.04504871368408	8.13987922668457	8.10119724273682	8.16666698455811	8.19816207885742	8.2523193359375	8.10455513000488	8.32727718353271	8.58377647399902	8.55033874511719	8.2022705078125	8.28620910644531	8.44892311096191	+	AARS_CTRL	6	6	5	18.1	18.1	16.3	59.179	0	66.048	4798400000	51	0.000225321	0.00586408	0.25888	4.92094	Q92783;A6NMU3;C9J1E5	Q92783;A6NMU3	Signal transducing adapter molecule 1	STAM
8.36645984649658	8.26259326934814	8.36304759979248	8.31975173950195	8.34265995025635	8.33027172088623	8.35044193267822	8.19315242767334	8.52377223968506	8.42434215545654	8.49168395996094	8.69400787353516	8.69521045684814	8.54933452606201	8.45624446868896	8.74682140350342	+	AARS_CTRL	6	6	6	24.6	24.6	24.6	30.692	0	220.34	5618800000	163	0.000223507	0.00588235	0.257901	4.92527	Q9BTT0;E9PPH5;Q5TB19;E9PLC4	Q9BTT0;E9PPH5;Q5TB19;E9PLC4	Acidic leucine-rich nuclear phosphoprotein 32 family member E	ANP32E
6.51807975769043	6.51229810714722	6.8978590965271	6.3979663848877	6.43868064880371	6.61160850524902	7.02698230743408	6.69300699234009	6.43809270858765	6.7598671913147	6.33021259307861	7.15195178985596	7.15875434875488	6.95011138916016	6.67588424682617	7.05273246765137			6	6	6	5.5	5.5	5.5	220.62	0	14.916	138840000	6	0.0744176	0.204155	0.257164	1.92778	Q14966;A0A096LPK8;A0A096LNS4;A0A096LPH6	Q14966;A0A096LPK8	Zinc finger protein 638	ZNF638
7.19487476348877	7.13017272949219	7.09656238555908	6.8002290725708	6.18379306793213	6.30182647705078	7.12264156341553	7.12583875656128	6.43813180923462	6.29702711105347	7.16301202774048	6.53737926483154	7.08231830596924	7.13637161254883	7.17309904098511	7.06430816650391			4	4	4	12.6	12.6	12.6	50.151	0.00032616	5.9624	229260000	11	0.193875	0.389981	0.256972	1.36472	P36551;H0YA22;D6RER6	P36551	Oxygen-dependent coproporphyrinogen-III oxidase, mitochondrial	CPOX
7.38485479354858	7.3331446647644	7.36550664901733	7.30614614486694	7.2640380859375	6.53167104721069	7.0518856048584	6.53349351882935	7.21674633026123	7.2640380859375	7.33077907562256	7.45946788787842	7.42056608200073	7.43378591537476	7.29081344604492	7.35431957244873			11	11	11	13	13	13	161.85	0	51.775	370050000	33	0.0811741	0.216641	0.25647	1.87935	Q8N3D4;E9PIH6;H0YDZ9	Q8N3D4	EH domain-binding protein 1-like protein 1	EHBP1L1
6.38749647140503	7.00190687179565	6.95549535751343	7.06220579147339	6.64110708236694	6.83966016769409	6.21323585510254	6.92353057861328	7.03478860855103	7.03354454040527	7.20685291290283	6.9612455368042	7.08518362045288	7.0218505859375	7.04540109634399	7.06367111206055			6	6	6	17.3	17.3	17.3	46.596	0	53.706	163040000	20	0.0626208	0.180352	0.254737	2.02284	P05120;H7C004;H7BYS2;E7ERB5;E7EPJ9;E9PDK7	P05120;H7C004;H7BYS2	Plasminogen activator inhibitor 2	SERPINB2;SERPINB10
6.6501784324646	6.50206851959229	7.42258977890015	7.51664113998413	7.38349199295044	7.49580812454224	7.55801200866699	7.43080043792725	7.48468399047852	7.52158260345459	7.57511854171753	7.51714324951172	7.61494970321655	7.58975982666016	7.41762113571167	7.58235883712769			5	5	5	19.5	19.5	19.5	42.592	0	19.254	566420000	18	0.138302	0.307275	0.252906	1.57187	P39748;I3L3E9;F5H1Y3	P39748;I3L3E9	Flap endonuclease 1	FEN1
7.88243341445923	8.11915683746338	7.65395498275757	7.59958839416504	8.02284049987793	7.76744508743286	7.68901586532593	7.51810598373413	7.73108100891113	7.61273097991943	7.88355922698975	7.97834491729736	7.97410154342651	8.13858699798584	8.11424350738525	7.98090267181396			9	9	9	29.1	29.1	29.1	49.844	0	62.718	1232000000	70	0.0105153	0.0557782	0.251988	2.95147	Q9NR12;D6RH06;D6RF83;H7BYK4;D6RAN1;H0Y8W6	Q9NR12;D6RH06;D6RF83;H7BYK4	PDZ and LIM domain protein 7	PDLIM7
7.22796392440796	7.2715859413147	7.22031736373901	7.40090036392212	7.42367172241211	7.52228784561157	7.10346174240112	7.07470655441284	7.29795742034912	7.29440021514893	7.53549671173096	7.4764256477356	7.59566164016724	7.59443664550781	7.68491697311401	7.32436466217041	+	AARS_CTRL	4	4	4	71	71	71	12.159	0	15.259	464250000	30	0.00271136	0.0251552	0.251492	3.63365	H3BRV9;P61970	H3BRV9;P61970	Nuclear transport factor 2	NUTF2
7.77074909210205	7.82154607772827	7.9218111038208	7.95526933670044	8.05142307281494	7.93537616729736	7.81059551239014	7.75530290603638	7.98728179931641	7.9431037902832	8.1657190322876	8.17099475860596	8.12492752075195	8.16551113128662	8.17005634307861	8.08246231079102	+	AARS_CTRL	7	7	7	43.2	43.2	43.2	25.898	0	77.608	1939100000	102	3.84926e-05	0.00263415	0.251366	5.90281	A0A024RA52;P25787;C9JCK5;H3BT36;H7C402	A0A024RA52;P25787	Proteasome subunit alpha type;Proteasome subunit alpha type-2	PSMA2
6.44846248626709	7.19871187210083	7.47821998596191	7.21117401123047	6.38238048553467	6.26226282119751	7.21674633026123	7.16722869873047	6.64580535888672	6.61439514160156	7.31544542312622	7.21271991729736	7.97332191467285	6.51947593688965	7.02005052566528	6.64204454421997			3	3	3	19.7	19.7	19.7	38.519	0.00031182	5.0717	316910000	12	0.316816	0.527889	0.251304	1.03811	Q7LC14;O00221;H3BNC2;H0Y4W4	Q7LC14;O00221;H3BNC2	NF-kappa-B inhibitor epsilon	NFKBIE
6.8563060760498	6.77056503295898	7.04508829116821	6.41869354248047	6.74171209335327	6.55149126052856	6.44887351989746	6.68284940719604	6.70308494567871	6.31468963623047	6.83157539367676	6.97012376785278	6.97759580612183	6.87311697006226	6.90453720092773	6.86675405502319			8	5	5	18.3	12.1	12.1	63.852	0	14.597	106600000	12	0.0179209	0.0813265	0.250615	2.6807	Q9NRR5	Q9NRR5	Ubiquilin-4	UBQLN4
7.41911268234253	7.52404546737671	7.07932615280151	7.23014211654663	7.38810110092163	7.38223314285278	7.17228174209595	7.08073472976685	7.18269968032837	7.14173173904419	7.22870826721191	7.55725431442261	7.61653852462769	7.66672372817993	7.61763954162598	7.36406278610229			10	8	8	35.6	28.7	28.7	46.302	0	39.48	486230000	49	0.0103385	0.0547901	0.248447	2.96003	P31323	P31323	cAMP-dependent protein kinase type II-beta regulatory subunit	PRKAR2B
7.06725692749023	7.17020320892334	6.99344062805176	6.73068523406982	7.06613969802856	7.02873373031616	6.92690277099609	6.81339263916016	6.16803646087646	6.1466588973999	6.65042400360107	7.33859586715698	7.16879224777222	7.23852300643921	7.00039052963257	6.96019458770752			6	6	6	10.5	10.5	10.5	95.197	0	15.582	162910000	15	0.166199	0.349758	0.248342	1.46061	Q14BN4;H7BZK0;C9JCH4;H7C5G9;H7BZW9;B7Z863;B7Z964;H7C3M8	Q14BN4;H7BZK0	Sarcolemmal membrane-associated protein	SLMAP
8.25748634338379	8.29481887817383	8.07638549804688	8.11531066894531	8.2489538192749	8.16028881072998	8.10988235473633	8.07287502288818	8.12241268157959	7.97305393218994	8.25459671020508	8.41916275024414	8.38383293151855	8.52119064331055	8.41793632507324	8.34208679199219	+	AARS_CTRL	11	11	11	58.8	58.8	58.8	23.354	0	201.83	3177100000	136	0.00019419	0.0056087	0.246654	5.0009	O00161;H3BM38;H3BNE1;H3BR18;H3BPJ0;H3BV99;H3BP15;H3BQY9;H3BNG6;H3BU94;H3BR99	O00161;H3BM38;H3BNE1;H3BR18;H3BPJ0	Synaptosomal-associated protein 23;Synaptosomal-associated protein	SNAP23
7.99022340774536	8.13811302185059	8.060622215271	7.98123836517334	8.3783073425293	8.31186008453369	7.84826326370239	7.6609320640564	8.09135055541992	8.06922435760498	8.07671356201172	8.44139671325684	8.49341583251953	8.28305244445801	8.22891330718994	8.27112102508545			23	23	23	33.4	33.4	33.4	106.69	0	323.31	2810700000	181	0.024425	0.100437	0.246089	2.5216	Q9Y6C2;A0A0A0MT20	Q9Y6C2	EMILIN-1	EMILIN1
6.73579025268555	6.87435436248779	6.94359350204468	7.20725727081299	7.06265735626221	6.33013582229614	6.57448816299438	6.89138698577881	6.8895092010498	6.5912766456604	6.97590017318726	7.12994766235352	7.06963109970093	7.17090702056885	6.999587059021	6.99010801315308			5	3	3	13.2	10.2	10.2	54.861	0	10.186	166410000	20	0.0411998	0.138332	0.245969	2.24812	P00352;Q5SYQ7;Q5SYQ9;Q5SYQ8	P00352	Retinal dehydrogenase 1	ALDH1A1
6.34108114242554	6.29588222503662	7.12473249435425	7.08012104034424	6.47935342788696	7.22957944869995	7.29201221466064	6.70265197753906	7.32833862304688	7.26299667358398	7.10646295547485	6.67197942733765	7.36189794540405	7.27510404586792	7.2279896736145	7.31314992904663			2	2	2	7.6	7.6	7.6	82.785	0	37.467	287380000	13	0.214455	0.410707	0.245756	1.30043	P49711	P49711	Transcriptional repressor CTCF	CTCF
6.73866558074951	6.2192850112915	6.95253086090088	6.6235179901123	6.31271171569824	6.69648742675781	6.21081399917603	6.774986743927	6.78594875335693	6.56424045562744	5.97903776168823	7.07096099853516	7.38774585723877	6.45908975601196	6.99890851974487	7.09843587875366			5	5	5	29.4	29.4	29.4	15.807	0	8.9192	165950000	12	0.222949	0.421257	0.244444	1.27533	P62266;D6RD47;D6RDJ2;D6RIX0;D6R9I7	P62266;D6RD47	40S ribosomal protein S23	RPS23
6.61899852752686	6.2084755897522	6.3003396987915	6.28712463378906	6.39663219451904	6.42851638793945	6.08949708938599	6.41050910949707	6.777991771698	6.852614402771	6.79705286026001	6.821120262146	6.82606172561646	6.60172653198242	6.59943866729736	6.44130849838257			5	5	5	5.8	5.8	5.8	106.83	0	6.3579	67875000	6	0.0475813	0.151651	0.244048	2.17138	Q03188;H0Y8J2	Q03188;H0Y8J2	Centromere protein C	CENPC
7.40812110900879	7.3554515838623	7.25457239151001	7.34099912643433	7.29942035675049	7.25983285903931	7.29670906066895	7.39766216278076	7.20117855072021	7.1495885848999	7.38410234451294	7.52695941925049	7.57593774795532	7.66777992248535	7.61298513412476	7.47433280944824	+	AARS_CTRL	3	3	3	15.7	15.7	15.7	31.102	0	90.921	431120000	39	0.000124209	0.00521212	0.243996	5.24395	A0A087WY55;Q9NP79;Q5TGM0	A0A087WY55;Q9NP79;Q5TGM0	Vacuolar protein sorting-associated protein VTA1 homolog	VTA1
8.56191158294678	8.67128372192383	8.34034538269043	8.28923225402832	8.70031452178955	8.47076320648193	8.36573123931885	8.11948680877686	8.3343334197998	8.31111812591553	8.58193874359131	8.65189838409424	8.73483943939209	8.77666473388672	8.59983921051025	8.61703205108643	+	AARS_CTRL	21	7	3	59.9	26.1	11.6	32.814	0	197.93	6152200000	96	0.00828471	0.0479729	0.243917	3.07173	Q5TCU3;Q5TCU8;P07951	Q5TCU3;Q5TCU8;P07951	Tropomyosin beta chain	TPM2
7.63744974136353	7.59935903549194	7.43787717819214	7.3439793586731	7.59498882293701	7.69447374343872	7.63847923278809	7.75104808807373	7.41113138198853	7.36716938018799	7.67434644699097	7.91100835800171	8.07947063446045	7.69698524475098	7.57426261901855	7.80796766281128			7	7	7	52.7	52.7	52.7	24.327	0	83.32	810580000	68	0.010526	0.0557459	0.243078	2.95095	P55327;H0YC42;E5RFR7;H0YC44;E5RK35	P55327;H0YC42;E5RFR7;H0YC44	Tumor protein D52	TPD52
6.75237894058228	6.78419637680054	6.32878303527832	6.70218896865845	6.73623704910278	6.77779626846313	6.86814498901367	6.54244756698608	6.71165037155151	6.62589645385742	6.83584880828857	7.1567006111145	7.12574148178101	7.06295776367188	6.40947294235229	6.96296072006226			2	2	2	11	11	11	38.298	0	9.2316	100060000	8	0.0394131	0.135445	0.242642	2.2716	P02749;J3KS17;J3QRN2;J3QLI0	P02749;J3KS17;J3QRN2;J3QLI0	Beta-2-glycoprotein 1	APOH
7.67040348052979	7.79378318786621	7.56545829772949	7.66004943847656	7.87181234359741	7.60048294067383	7.75978851318359	7.55881643295288	7.89541149139404	7.7196044921875	7.690833568573	7.95104122161865	7.93575429916382	8.0646448135376	8.16987991333008	7.89038753509521	+	AARS_CTRL	13	13	13	22.1	22.1	22.1	79.954	0	35.687	1145400000	70	0.00425193	0.0323123	0.240862	3.40716	O00139;D6R9M0;H0Y8H2;Q8N4N8	O00139	Kinesin-like protein KIF2A	KIF2A
6.87628698348999	6.6546573638916	6.92827796936035	6.58831882476807	6.8880500793457	5.98218393325806	6.91570568084717	7.03985023498535	6.54503583908081	6.80979681015015	6.94317293167114	7.06419563293457	7.04684638977051	6.86331081390381	6.90777683258057	6.95389032363892			3	3	3	5.5	5.5	5.5	102.53	0.00032175	5.6686	103730000	12	0.0832442	0.220729	0.240382	1.86523	Q9BSJ2;B3KTU7;F2Z2B9	Q9BSJ2;B3KTU7;F2Z2B9	Gamma-tubulin complex component 2	TUBGCP2
7.26930284500122	7.22188329696655	7.14295244216919	7.14903450012207	7.23037242889404	7.22331428527832	7.25037097930908	6.63630104064941	7.16372776031494	7.17501878738403	7.21502923965454	7.36982774734497	7.29514932632446	7.64127588272095	7.59132051467896	7.20382118225098			5	5	5	16.5	16.5	16.5	52.562	0	12.542	312240000	23	0.0255902	0.103337	0.239843	2.49749	Q13867;K7ESE8;J3KSD8;K7ES02;J3KS79;K7ENH5	Q13867;K7ESE8;J3KSD8;K7ES02	Bleomycin hydrolase	BLMH
7.5417537689209	7.51572799682617	7.53118515014648	7.51192331314087	7.6428108215332	7.64966583251953	7.64973402023315	7.84305191040039	7.54903984069824	7.44145965576172	7.79251766204834	7.88561010360718	7.92401552200317	7.85454893112183	7.78530120849609	7.71886682510376	+	AARS_CTRL	11	11	11	35.5	35.5	35.5	45.205	0	40.183	896100000	64	0.000429672	0.00838806	0.239175	4.57853	P00738;J3QR68;H0Y300;A0A0C4DGL8;J3QLC9;A0A087WU08;P00739;H3BS21;J3KTC3;J3KRH2;A0A0A0MRD9;J3KSV1;J3QQI8;H3BMJ7	P00738;J3QR68;H0Y300;A0A0C4DGL8;J3QLC9;A0A087WU08;P00739	Haptoglobin;Haptoglobin alpha chain;Haptoglobin beta chain;Haptoglobin-related protein	HP;HPR
6.87145042419434	6.7606635093689	6.45764541625977	6.88300800323486	7.09621477127075	7.12424325942993	6.45342540740967	6.26962232589722	7.01283740997314	7.02094125747681	7.16097831726074	7.01510810852051	7.13004398345947	7.01000308990479	7.14041376113892	6.72882699966431			4	4	4	14.9	14.9	14.9	39.017	0	31.534	171930000	11	0.101288	0.249857	0.235891	1.75398	Q96BW5;A0A0A0MSI3	Q96BW5;A0A0A0MSI3	Phosphotriesterase-related protein	PTER
8.2302188873291	8.21656131744385	8.21288013458252	8.26261711120605	7.90328550338745	8.00889778137207	8.0294246673584	8.26321029663086	7.8517107963562	7.95448875427246	8.49287223815918	8.3044261932373	8.304856300354	8.37123394012451	8.27957534790039	8.22151851654053	+	AARS_CTRL	11	11	6	37.3	37.3	26.1	43.911	0	91.921	2870600000	109	0.00569714	0.037483	0.235751	3.26009	A0A0A0MS08;P01857;A0A0A0MS07	A0A0A0MS08;P01857;A0A0A0MS07	Ig gamma-1 chain C region	IGHG1
6.87703132629395	6.95135688781738	6.92500782012939	6.94431495666504	7.09628438949585	7.17347764968872	6.93329000473022	6.89941549301147	7.01903295516968	6.72745180130005	7.04563570022583	7.12681293487549	7.19730806350708	7.30535125732422	7.30811595916748	7.15863370895386	+	AARS_CTRL	4	4	4	40.2	40.2	40.2	22.49	0	17.189	201190000	40	0.00146759	0.0174953	0.235643	3.94448	K7ER15;Q9H0R4;K7EMY7;K7EQD2;K7EJQ8;A0A1B0GXB1	K7ER15;Q9H0R4;K7EMY7;K7EQD2	Haloacid dehalogenase-like hydrolase domain-containing protein 2	HDHD2
6.52503442764282	6.87754964828491	6.30174589157104	6.24623394012451	6.70074701309204	6.30584573745728	6.5394024848938	6.64831590652466	6.67621564865112	6.62777709960938	6.48960399627686	6.33400917053223	6.72138643264771	7.09729194641113	7.31130886077881	6.72302055358887			9	3	3	19	8	8	76.749	0	14.109	69579000	12	0.119203	0.280296	0.23455	1.65968	P17252;J3KRN5	P17252	Protein kinase C alpha type	PRKCA
7.1208701133728	6.47159004211426	7.11511087417603	7.47016048431396	7.12574148178101	7.31513023376465	7.07551050186157	7.36331129074097	7.2988748550415	7.16124820709229	7.32029151916504	7.45296669006348	7.30745315551758	7.65664434432983	7.30321788787842	7.27494239807129			14	14	14	12.3	12.3	12.3	243.4	0	26.048	346320000	25	0.0742122	0.203768	0.234165	1.92932	M0R0P8;Q13459;M0R300;M0R240;M0R332;M0QXP0	M0R0P8;Q13459;M0R300	Unconventional myosin-IXb	MYO9B
7.79263687133789	7.80885219573975	7.60943412780762	7.70026206970215	7.81265258789063	7.72239542007446	7.69681072235107	7.69534158706665	7.76445245742798	7.65758180618286	7.8138542175293	7.76643514633179	7.86365604400635	8.21700954437256	8.15639781951904	7.94378614425659	+	AARS_CTRL	18	18	17	31.5	31.5	29.1	85.595	0	199.51	1166900000	89	0.00253677	0.0246491	0.234148	3.66722	Q01813;B1APP8;B1APP6;Q5VSR5;H0Y757;V9GYV7;H0Y3Y3;V9GY25	Q01813	ATP-dependent 6-phosphofructokinase, platelet type	PFKP
6.36975765228271	6.59526395797729	6.49744176864624	6.63894081115723	6.82894325256348	6.34010219573975	6.67848205566406	6.71574449539185	6.68849992752075	6.94434928894043	6.78716993331909	6.55531930923462	6.51114702224731	7.15567016601563	7.224196434021	6.94881868362427			2	2	2	11.5	11.5	11.5	20.419	0.00059934	4.3796	99631000	11	0.0738379	0.203282	0.233968	1.93212	Q9NX76	Q9NX76	CKLF-like MARVEL transmembrane domain-containing protein 6	CMTM6
7.33217573165894	7.39760971069336	7.424391746521	7.47240543365479	7.50890684127808	7.39436388015747	7.56722640991211	7.46307134628296	7.61196756362915	7.50355911254883	7.56304168701172	7.7753701210022	7.82410001754761	7.69185018539429	7.59754180908203	7.75603485107422	+	AARS_CTRL	6	6	6	48.1	48.1	48.1	22.168	0	112.56	689330000	47	0.000219679	0.00593939	0.233755	4.93454	P20290;H0Y9Y1;D6RDG3	P20290	Transcription factor BTF3	BTF3
6.72858095169067	6.65395498275757	6.52340841293335	6.65876483917236	6.74686765670776	6.57718133926392	6.66004943847656	6.65640497207642	6.73642826080322	6.58095932006836	6.80073070526123	6.85957670211792	6.79137468338013	7.01623916625977	7.02118921279907	6.82624959945679	+	AARS_CTRL	3	3	3	8.9	8.9	8.9	33.712	0.00032755	6.0322	94508000	15	0.000128985	0.00523529	0.233633	5.22327	Q14232;F5H0D0;H0YGG4	Q14232;F5H0D0	Translation initiation factor eIF-2B subunit alpha	EIF2B1
6.86228036880493	7.02098226547241	6.85073804855347	6.81953096389771	6.41886758804321	6.98886632919312	6.44504976272583	6.86546516418457	6.84286499023438	6.28814601898193	6.96809530258179	6.87911891937256	6.88140153884888	6.97478342056274	7.11497783660889	7.0229229927063			3	3	3	10.3	10.3	10.3	60.246	0	12.765	138890000	7	0.052241	0.16166	0.233271	2.12119	Q13564	Q13564	NEDD8-activating enzyme E1 regulatory subunit	NAE1
6.51480484008789	6.35230541229248	6.86235189437866	6.41691637039185	6.85955858230591	6.83942127227783	6.42778062820435	6.86534690856934	6.67863321304321	6.57900142669678	6.96984434127808	6.88817405700684	6.87469053268433	6.82173633575439	6.81912279129028	6.86316204071045			3	3	3	11.2	11.2	11.2	49.512	0	15.086	107800000	14	0.018477	0.0831141	0.233176	2.66507	O14929	O14929	Histone acetyltransferase type B catalytic subunit	HAT1
7.65219783782959	7.79063701629639	7.75424146652222	7.48481225967407	7.53452110290527	7.44943189620972	7.54810667037964	7.70402193069458	7.63481950759888	7.30081272125244	7.68747568130493	7.96651268005371	7.89082908630371	7.90912771224976	7.62849092483521	7.82868576049805	+	AARS_CTRL	4	4	4	65.1	65.1	65.1	11.265	0	116.71	864690000	49	0.00758395	0.0454836	0.23316	3.11623	P0DOY3;P0DOY2;A0A0B4J231;P0CF74;P0CG04;B9A064;A0M8Q6	P0DOY3;P0DOY2;A0A0B4J231;P0CF74;P0CG04;B9A064;A0M8Q6	Ig lambda-6 chain C region;Ig lambda-1 chain C regions;Immunoglobulin lambda-like polypeptide 5;Ig lambda-7 chain C region	IGLL5;IGLC6;IGLC1;IGLC7
7.04805326461792	7.11567687988281	7.16625261306763	7.16746520996094	7.1155104637146	7.13452768325806	7.10009479522705	6.47683811187744	7.24224328994751	7.25868511199951	7.26166725158691	7.41619110107422	7.38610649108887	7.16767168045044	7.15518426895142	7.50605821609497			6	6	6	46	46	46	21.819	0	63.279	281870000	41	0.0384691	0.133288	0.232945	2.28442	Q9P000;E9PJ95	Q9P000	COMM domain-containing protein 9	COMMD9
6.61715650558472	6.45971250534058	6.54234409332275	6.54499244689941	6.64411067962646	6.47961187362671	6.67109632492065	6.61686658859253	6.80823135375977	6.62485790252686	6.84937047958374	6.54792213439941	6.5222110748291	6.9472770690918	7.32586431503296	6.80812978744507			2	2	2	3.7	3.7	3.7	77.053	0.00031348	5.1595	82099000	4	0.035844	0.128346	0.232564	2.32169	F8VSC5;A0A0U1RQQ9;Q6P3W7;H0YIK6	F8VSC5;A0A0U1RQQ9;Q6P3W7;H0YIK6	SCY1-like protein 2	SCYL2
7.80097818374634	7.8955659866333	7.47704887390137	7.56266164779663	7.74264669418335	7.70745086669922	7.61673784255981	7.60294961929321	7.5664963722229	7.45177125930786	7.77899026870728	7.82461404800415	7.74828100204468	8.03286075592041	8.02853012084961	7.83452892303467	+	AARS_CTRL	11	11	11	43.1	43.1	43.1	44.341	0	48.361	956620000	82	0.00523185	0.0355364	0.232203	3.30292	P01137;M0R2S0	P01137	Transforming growth factor beta-1;Latency-associated peptide	TGFB1
8.07210254669189	8.14053916931152	7.89043760299683	7.91340065002441	8.36501979827881	8.25763034820557	7.92967939376831	7.90287256240845	7.62204837799072	7.67798089981079	8.1067008972168	8.06766605377197	8.04933452606201	8.37250709533691	8.48428535461426	8.17504787445068			13	13	13	58.5	58.5	58.5	29.246	0	64.724	2191700000	118	0.0573314	0.170327	0.232086	2.07091	P00918;E5RID5;E5RK37	P00918	Carbonic anhydrase 2	CA2
7.77520990371704	7.88901042938232	7.60954093933105	7.60202741622925	7.71896648406982	7.78495931625366	7.50203084945679	7.59357404708862	7.65162706375122	7.6368088722229	7.93053150177002	7.89363431930542	7.84107780456543	7.90419054031372	7.94439363479614	7.93197107315063	+	AARS_CTRL	11	11	11	14	14	14	100.69	0	31.503	1040800000	84	0.000318057	0.00711111	0.231258	4.73717	Q01433;H0Y360;H0YCL9;E9PIJ1;E9PJF6;H0YF16	Q01433;H0Y360	AMP deaminase 2	AMPD2
6.97251272201538	6.91184425354004	6.93511390686035	7.12067270278931	6.93528032302856	6.82125806808472	7.28537702560425	7.1694393157959	7.37546253204346	7.37901544570923	7.31289625167847	7.50536727905273	7.36093425750732	7.27274656295776	7.24551248550415	7.23332595825195			7	7	7	15	15	15	70.729	0	21.756	298120000	24	0.0225795	0.0952796	0.2312	2.56214	Q9UHB9	Q9UHB9	Signal recognition particle subunit SRP68	SRP68
7.95745897293091	7.95651435852051	7.64688396453857	7.73945379257202	8.1237211227417	7.96433019638062	7.69334888458252	7.44076728820801	7.631920337677	7.72472620010376	7.75980377197266	7.79164171218872	7.68295669555664	8.37952327728271	8.40749263763428	8.09198379516602			10	10	6	37.5	37.5	24.3	37.251	0	34.497	1405900000	88	0.0993446	0.246301	0.230988	1.76507	P48059;A0A0J9YXC7;A0A0M3HER1;C9JF46;F8WB59;A0A0J9YYC1;H0Y592	P48059;A0A0J9YXC7;A0A0M3HER1	LIM and senescent cell antigen-like-containing domain protein 1	LIMS1
9.3903169631958	9.37178802490234	9.50603103637695	9.23837184906006	9.35793495178223	9.51197719573975	9.30992794036865	8.91520977020264	9.40305137634277	9.24102306365967	9.35353183746338	9.55552959442139	9.54140472412109	9.61254024505615	9.55348205566406	9.7152681350708			7	7	7	64.9	64.9	64.9	15.936	0	323.31	50172000000	257	0.0117948	0.0608782	0.23073	2.8934	P00441;H7BYH4	P00441;H7BYH4	Superoxide dismutase [Cu-Zn]	SOD1
7.5653281211853	7.46964550018311	7.76484107971191	7.74091529846191	7.79598426818848	7.62111377716064	7.58287000656128	7.5198278427124	7.60223388671875	7.77657747268677	7.91682767868042	7.84799814224243	7.96574735641479	7.79635906219482	8.01477241516113	7.70563268661499	+	AARS_CTRL	11	11	11	45.5	45.5	45.5	41	0	70.82	1079500000	56	0.00174695	0.0189957	0.230622	3.85595	Q13303;Q5TG80;Q5TG81;Q5TG84;Q5TG78;K7EKU4;K7EIR5	Q13303;Q5TG80;Q5TG81	Voltage-gated potassium channel subunit beta-2	KCNAB2
6.66077995300293	6.72328329086304	6.34769821166992	6.35096502304077	6.56779050827026	6.48884677886963	6.67240333557129	6.68392372131348	6.35458850860596	6.35144901275635	6.68905115127563	6.57405424118042	6.66283321380615	7.08788776397705	6.9304347038269	6.55807209014893			3	3	3	22.4	22.4	22.4	23.411	0	7.0576	56189000	10	0.0267426	0.10656	0.230216	2.47467	Q5T9B7;P00568;H0YID2;H0Y4J6	Q5T9B7;P00568;H0YID2;H0Y4J6	Adenylate kinase isoenzyme 1	AK1
6.78290224075317	6.32353782653809	6.41625356674194	6.5117506980896	6.87275648117065	6.54055690765381	6.62593698501587	6.43676519393921	6.4862756729126	6.90633964538574	6.81804084777832	6.87699937820435	6.86134910583496	7.04226016998291	6.88406419754028	6.43618011474609			12	4	4	21.4	9.7	9.7	69.334	0	8.1306	62967000	3	0.0446036	0.14571	0.229508	2.20591	A0A0A0MSQ0;P13797;U3KQI3;H7C4N2;C9JAM8	A0A0A0MSQ0;P13797	Plastin-3	PLS3
6.80293798446655	6.40949726104736	6.76316595077515	6.81331396102905	6.90060186386108	6.93805408477783	6.77185916900635	6.61315488815308	6.81360769271851	6.85962438583374	6.89868116378784	6.8688793182373	6.78121662139893	7.18155765533447	7.32921457290649	6.92822170257568			5	5	5	48.6	48.6	48.6	20.082	0	14.118	145420000	18	0.0244462	0.100381	0.22938	2.52115	P62330	P62330	ADP-ribosylation factor 6	ARF6
7.7405047416687	7.8958535194397	7.31510925292969	7.28123807907104	7.78494501113892	7.55929613113403	7.34551095962524	7.32631540298462	7.33217573165894	7.31651544570923	7.40425205230713	7.57538414001465	7.5907416343689	8.0497989654541	7.93111705780029	7.76137161254883			10	10	10	30.8	30.8	30.8	49.814	0	113.75	697340000	79	0.0827039	0.21997	0.229031	1.86889	O43294;H3BQC4;H3BSN4;H3BS04;H3BN49;I3L209	O43294;H3BQC4;H3BSN4	Transforming growth factor beta-1-induced transcript 1 protein	TGFB1I1
6.73583030700684	6.36392688751221	6.97991228103638	6.55231523513794	6.98605918884277	6.77648305892944	6.87851619720459	6.43837881088257	6.47572422027588	6.44970703125	6.63412427902222	7.04575300216675	6.88372945785522	7.14869499206543	6.49584054946899	7.14804697036743			5	5	5	11.3	11.3	11.3	64.84	0	15.469	119130000	9	0.0988143	0.245844	0.229013	1.76813	O14545;F8VNX8;F8VWK2;F8VVF3	O14545;F8VNX8	TRAF-type zinc finger domain-containing protein 1	TRAFD1
6.89169359207153	6.98247909545898	6.93107652664185	6.83799839019775	6.86847972869873	6.73257064819336	6.66878652572632	6.78628969192505	6.94262313842773	6.68068647384644	6.8693962097168	7.19487476348877	6.96077489852905	7.20265197753906	7.06370878219604	7.07327842712402	+	AARS_CTRL	4	4	4	16	16	16	37.405	0	9.2656	132370000	10	0.00219842	0.0217899	0.228512	3.73954	X6RM59;Q9H0P0;B9A035	X6RM59;Q9H0P0	5-nucleotidase;Cytosolic 5-nucleotidase 3A	NT5C3A
7.30790233612061	7.3278694152832	7.45783662796021	7.44352912902832	7.51673364639282	7.26147699356079	7.36142539978027	7.42008781433105	7.67326974868774	7.6191349029541	7.66556215286255	7.71032905578613	7.88655853271484	7.82520532608032	7.27815866470337	7.63335752487183			10	10	10	11.8	11.8	11.8	138.68	0	29.211	674500000	24	0.0192001	0.0853714	0.227602	2.64542	A0A087WUT6;O60841	A0A087WUT6;O60841	Eukaryotic translation initiation factor 5B	EIF5B
8.17845916748047	8.28887462615967	8.02673721313477	7.90238904953003	8.17140483856201	8.15072536468506	7.89337348937988	7.92700576782227	7.98269605636597	7.99641513824463	8.29294204711914	8.3000955581665	8.24995613098145	8.30935287475586	8.20903205871582	8.31371974945068	+	AARS_CTRL	24	24	24	37.2	37.2	37.2	101.37	0	180.01	2474600000	186	0.00152913	0.01779	0.227375	3.92359	Q5JSH3;H7BY83	Q5JSH3;H7BY83	WD repeat-containing protein 44	WDR44
7.72697973251343	7.70718669891357	7.57764101028442	7.52048349380493	7.62833786010742	7.84812116622925	7.63491010665894	7.66713523864746	7.61299562454224	7.6758975982666	7.8581280708313	7.71597814559937	7.82276296615601	7.95818614959717	8.06940937042236	7.89883470535278	+	AARS_CTRL	9	9	9	38.5	38.5	38.5	34.684	0	39.579	965280000	75	0.000703878	0.0113711	0.227248	4.32135	H3BLU7;O43488;Q8NHP1;H7C5H7;O95154	H3BLU7;O43488	Aflatoxin B1 aldehyde reductase member 2	AKR7A2
7.62917518615723	7.68693113327026	7.75208711624146	7.43392992019653	7.70499086380005	7.66286182403564	7.43240785598755	6.67981147766113	7.57808876037598	7.58213138580322	7.57569599151611	7.86162424087524	7.77671575546265	7.80897331237793	7.54616022109985	7.87576150894165			7	7	7	35	35	35	24.682	0	28.756	820350000	52	0.119478	0.28053	0.22658	1.65833	O00233;J3KN29;F5H5V4;F5GX23;F5H7X1;F5H169	O00233;J3KN29;F5H5V4;F5GX23	26S proteasome non-ATPase regulatory subunit 9	PSMD9
7.86930799484253	7.8965425491333	7.81253242492676	7.82919454574585	8.01380634307861	7.9287748336792	7.85257148742676	7.90453720092773	7.83830118179321	7.77523899078369	8.0766773223877	8.17802715301514	8.23610877990723	8.0581226348877	7.9250283241272	8.11740398406982	+	AARS_CTRL	9	9	9	49	49	49	29.815	0	98.953	1659300000	109	0.000131227	0.00508571	0.226481	5.21383	O15400	O15400	Syntaxin-7	STX7
6.43199825286865	7.66970729827881	7.47526407241821	7.46101808547974	7.79188013076782	7.6672101020813	7.45478391647339	7.4482421875	7.63783979415894	7.54029178619385	7.59001636505127	7.51596641540527	7.61329221725464	7.90867805480957	7.82417774200439	7.65156888961792			5	5	4	30.4	30.4	27.1	22.04	0	113.74	690120000	51	0.188622	0.383501	0.226126	1.38201	P30405;R4GN99;H0Y548;E9PKY5	P30405	Peptidyl-prolyl cis-trans isomerase F, mitochondrial	PPIF
6.44652557373047	6.85673570632935	6.78772830963135	6.81717109680176	6.57219982147217	6.4751615524292	6.26981210708618	6.89416217803955	6.60679578781128	6.59279584884644	6.66533088684082	6.6512656211853	6.78704309463501	7.00487995147705	7.05449819564819	6.97569847106934			4	2	2	24.2	13.7	13.7	30.85	0.00032165	5.6628	87364000	3	0.0426847	0.141513	0.224544	2.22932	O75828	O75828	Carbonyl reductase [NADPH] 3	CBR3
6.77222919464111	6.94492673873901	6.74566221237183	6.54438495635986	7.19565057754517	6.60768938064575	6.54694175720215	6.29942798614502	6.56419849395752	6.56727695465088	6.12578725814819	6.54588603973389	7.15697288513184	7.16518497467041	7.21029186248779	7.2148175239563			15	2	2	5.4	0.6	0.6	291.02	0.0064918	2.5757	149720000	8	0.222064	0.420656	0.224318	1.27791	Q14315	Q14315	Filamin-C	FLNC
7.94491195678711	7.95436811447144	7.85641479492188	7.8142409324646	7.72150564193726	7.70523929595947	7.88469886779785	8.00808906555176	7.89044904708862	7.88511800765991	8.17408847808838	8.18791580200195	8.17765235900879	8.00039100646973	7.95863056182861	8.03181266784668	+	AARS_CTRL	10	10	9	38.2	38.2	34.9	36.842	0	76.225	1660600000	103	0.000695061	0.0113671	0.221912	4.32787	P09467;Q5VZC3	P09467	Fructose-1,6-bisphosphatase 1	FBP1
6.70057392120361	6.71826076507568	6.68255138397217	6.70409917831421	6.73053979873657	6.70576095581055	6.55343389511108	6.48063945770264	6.65221738815308	6.50152492523193	6.57449436187744	6.66016340255737	6.74192333221436	6.78118801116943	7.2717719078064	7.15929651260376			3	3	3	17.3	17.3	17.3	27.598	0	10.073	91108000	28	0.036109	0.129034	0.221846	2.31781	Q2TAA2;H7C5G1;F8WF34	Q2TAA2;H7C5G1	Isoamyl acetate-hydrolyzing esterase 1 homolog	IAH1
7.30879926681519	7.2715163230896	7.62395191192627	7.42569732666016	7.84928417205811	7.67769813537598	7.47535133361816	7.72612380981445	7.68816184997559	7.56608390808105	7.40829086303711	7.9117169380188	7.83013916015625	7.93217945098877	7.66944694519043	7.94253873825073			9	9	9	66.2	66.2	66.2	18.208	0	82.557	820310000	76	0.0462681	0.149172	0.221119	2.18635	F6U1T9;D3YTA9;P63098;H7BYZ3;A0A1B0GUC7;Q96LZ3	F6U1T9;D3YTA9;P63098;H7BYZ3	Calcineurin subunit B type 1	PPP3R1
7.70856523513794	7.74462127685547	7.27588701248169	7.18974304199219	7.50998163223267	7.32103872299194	7.30382204055786	7.2690224647522	7.15884494781494	7.15146160125732	7.62684297561646	7.53736591339111	7.53248691558838	7.43173360824585	7.74907112121582	7.62637138366699			12	12	12	23.1	23.1	23.1	89.691	0	57.233	513540000	27	0.0374111	0.130968	0.22068	2.29914	H0YI08;Q9Y6F6;E9PJ61;H0YCL0	H0YI08;Q9Y6F6	Protein MRVI1	MRVI1
7.64280080795288	7.61097955703735	7.32195043563843	7.5137767791748	7.81807422637939	7.58415031433105	7.53557252883911	7.29107999801636	7.35295391082764	7.34429407119751	7.50750494003296	7.59544134140015	7.468834400177	7.92709302902222	8.10581684112549	7.72859716415405			10	10	10	51.4	51.4	51.4	34.292	0	46.47	697860000	85	0.0542494	0.165128	0.220651	2.10083	A0A0C4DFN3;Q99685;E7EWX8;H7C599;H7C4E0;H7C5K5;C9J8Q3;C9JAM4	A0A0C4DFN3;Q99685;E7EWX8;H7C599;H7C4E0	Monoglyceride lipase	MGLL
9.45860767364502	9.50066184997559	9.14248371124268	9.31024742126465	9.44491863250732	9.36584377288818	9.12411308288574	9.01212024688721	9.18957424163818	9.15612506866455	9.37663173675537	9.38406658172607	9.37777996063232	9.6743745803833	9.72882461547852	9.40167617797852			27	27	21	86	86	77.6	50.326	0	323.31	46109000000	917	0.0228354	0.096126	0.220089	2.55633	Q9H4B7;CON__ENSEMBL:ENSBTAP00000025008	Q9H4B7	Tubulin beta-1 chain	TUBB1
6.49654006958008	6.59285354614258	6.76984977722168	6.80636310577393	6.73241806030273	6.75224828720093	6.54467582702637	6.65811061859131	6.53414821624756	6.73121786117554	6.85394144058228	7.1427960395813	6.85870552062988	6.69502592086792	6.83056926727295	6.90978574752808	+	AARS_CTRL	4	3	2	5.7	4.8	3.3	108.56	0	8.2446	98202000	14	0.00435542	0.0328427	0.219961	3.39507	Q13107;H7C189;P51784;C9JNU9	Q13107;H7C189;P51784	Ubiquitin carboxyl-terminal hydrolase 4;Ubiquitin carboxyl-terminal hydrolase;Ubiquitin carboxyl-terminal hydrolase 11	USP4;USP11
7.48516750335693	7.31412029266357	7.30706787109375	7.47339916229248	7.55569887161255	7.43627405166626	7.23365592956543	7.32842016220093	7.55222988128662	7.50882577896118	7.62995958328247	7.67052412033081	7.6822624206543	7.68885564804077	7.62466382980347	7.5391263961792	+	AARS_CTRL	7	7	7	20.3	20.3	20.3	60.829	0	46.898	608010000	56	0.000663128	0.0111579	0.219746	4.35223	F8W6G1;Q9UHY1;C9JHZ6;C9JDW7	F8W6G1;Q9UHY1	Nuclear receptor-binding protein	NRBP1
7.11836385726929	7.22927236557007	7.13678407669067	7.0573616027832	7.17744970321655	7.30470609664917	7.21740484237671	7.22824621200562	7.1675238609314	7.17426347732544	7.44070434570313	7.21701002120972	7.1800971031189	7.51181650161743	7.35787773132324	7.69559526443481	+	AARS_CTRL	5	5	3	19.5	19.5	9.2	37.898	0	12.986	339540000	23	0.00494944	0.0348715	0.219379	3.3308	C9JP00;A0A0A0MQX8;Q9NR56;Q86VM6;C9JCX1;H7C4Y1;O95205;Q5VZF2	C9JP00;A0A0A0MQX8;Q9NR56;Q86VM6	Muscleblind-like protein 1	MBNL1
6.97821712493896	7.07871055603027	7.15745687484741	7.02419805526733	7.1308159828186	7.09215879440308	7.03662872314453	7.12509059906006	7.10866641998291	7.26519536972046	7.26794576644897	7.37867021560669	7.26126289367676	7.37088298797607	7.23884868621826	7.39098787307739	+	AARS_CTRL	3	3	3	41.3	41.3	41.3	18.259	0	22.767	278960000	17	7.09383e-05	0.00368627	0.218386	5.55483	E9PMI6;J3KN38;P54105;E9PJF4	E9PMI6;J3KN38;P54105;E9PJF4	Methylosome subunit pICln	CLNS1A
7.3920636177063	7.369215965271	7.49169778823853	7.44065713882446	7.46362447738647	7.45325708389282	7.38585662841797	7.47057199478149	7.44332551956177	6.37192487716675	7.7134485244751	7.55893659591675	7.5442419052124	7.45499706268311	7.35506820678711	7.65075445175171			6	6	6	11.3	11.3	11.3	68.894	0	25.298	520870000	29	0.156731	0.336388	0.218022	1.49647	Q96RF0	Q96RF0	Sorting nexin-18	SNX18
7.52400636672974	7.65819263458252	7.33933210372925	7.2717719078064	7.45554542541504	7.16654872894287	7.34684181213379	7.24870872497559	7.36873292922974	7.27728843688965	7.59236574172974	7.65560913085938	7.64067029953003	7.69345426559448	7.53339052200317	7.38540983200073	+	AARS_CTRL	13	13	12	16	16	15.1	124.77	0	39.131	513690000	41	0.00719487	0.0445036	0.217786	3.14273	A0A0A0MRE5;Q9ULH1;H0YBF7;H0YBM4;E5RHD7;E5RFD9	A0A0A0MRE5;Q9ULH1;H0YBF7	Arf-GAP with SH3 domain, ANK repeat and PH domain-containing protein 1	ASAP1
8.27854824066162	8.30137729644775	8.32637691497803	8.16253471374512	8.43013954162598	8.27018928527832	8.18406677246094	8.28791332244873	8.31241035461426	8.16911602020264	8.44805717468262	8.61203098297119	8.61411666870117	8.52254867553711	8.3212251663208	8.41580772399902	+	AARS_CTRL	20	20	20	72.4	72.4	72.4	37.106	0	244.03	4279000000	212	0.000621438	0.0109041	0.216697	4.38592	O43852;H0Y875	O43852;H0Y875	Calumenin	CALU
8.92832946777344	9.07011222839355	8.66997623443604	8.62368297576904	9.08131122589111	8.78092193603516	8.6781177520752	8.40236473083496	8.69426250457764	8.59599208831787	8.87912464141846	9.00354671478271	8.93822479248047	9.00389099121094	8.99596405029297	8.99404907226563			29	29	2	44.5	44.5	3.1	64.168	0	323.31	12591000000	365	0.0317361	0.118409	0.216626	2.38553	E7EX44;Q05682;C9JEK3;REV__H0YH95;REV__H0YEF9;REV__E9PJZ7;REV__H0YHK3;REV__Q13136;REV__G3V200;REV__O75334	E7EX44;Q05682	Caldesmon	CALD1
7.19523525238037	7.18195772171021	7.35814428329468	7.01460456848145	7.11776828765869	7.10537385940552	7.07423114776611	6.33421564102173	7.41504001617432	7.24296379089355	7.33837699890137	7.4464750289917	7.59186553955078	7.14497852325439	7.08571863174438	7.31449937820435			4	4	4	26.8	26.8	26.8	20.501	0	70.851	334320000	21	0.134214	0.303402	0.216366	1.58975	J3KR35;Q8WUD4;C9JUN5;S4R331	J3KR35;Q8WUD4;C9JUN5	Coiled-coil domain-containing protein 12	CCDC12
7.0478196144104	7.1346869468689	6.60779047012329	7.0478196144104	6.75343751907349	6.7715802192688	6.96641397476196	6.66651821136475	6.76621198654175	6.93848991394043	6.81447410583496	6.39578437805176	6.96554040908813	7.4540057182312	7.64854526519775	7.23909902572632			8	8	8	22.9	22.9	22.9	58.762	0	22.148	161470000	13	0.196139	0.392455	0.216165	1.35738	P27338	P27338	Amine oxidase [flavin-containing] B	MAOB
7.70041799545288	7.78194904327393	7.40164184570313	7.38781690597534	7.53679847717285	7.31056594848633	7.15216588973999	7.12878704071045	7.35065507888794	7.39266157150269	7.61917686462402	7.67428207397461	7.58092498779297	7.67249488830566	7.60643529891968	7.62936878204346			4	4	4	12.8	12.8	12.8	51.777	0	42.178	589400000	37	0.027528	0.108745	0.216101	2.45965	Q8N5J2	Q8N5J2	Protein FAM63A	FAM63A
7.94827604293823	8.08102321624756	7.7204155921936	7.45754909515381	7.94065570831299	7.66175603866577	7.68246984481812	7.40360069274902	7.57356786727905	7.50782871246338	7.85680723190308	7.9514684677124	7.91769456863403	7.90182304382324	7.94552278518677	7.90348052978516			5	5	5	26.2	26.2	26.2	25.495	0	81.063	1118800000	65	0.0397161	0.136344	0.215085	2.26755	Q8WWA1;H7BZY7	Q8WWA1	Transmembrane protein 40	TMEM40
7.50152492523193	7.65083169937134	7.21745777130127	7.38406658172607	7.41156911849976	7.37959575653076	7.2559232711792	7.4169397354126	7.30371427536011	7.22634220123291	7.43186187744141	7.51390981674194	7.51426887512207	7.76959896087646	7.74832773208618	7.56015777587891	+	AARS_CTRL	11	11	11	38.4	38.4	38.4	41.337	0	43.21	492590000	48	0.0082138	0.0477727	0.214891	3.07606	Q14012;C9JES6;H7C071;A0A087WUR6;Q8IU85;F8W6S9	Q14012	Calcium/calmodulin-dependent protein kinase type 1	CAMK1
8.38907718658447	8.6527681350708	8.18963050842285	8.05732345581055	8.60928440093994	8.51980209350586	8.24137210845947	7.97353887557983	8.27646160125732	8.15851306915283	8.37892436981201	8.52220916748047	8.57846736907959	8.64591312408447	8.56523418426514	8.4364013671875			12	4	4	66.3	24.4	24.4	19.827	0	56.184	4931600000	115	0.0502038	0.157508	0.214414	2.1426	P24844	P24844	Myosin regulatory light polypeptide 9	MYL9
7.72236251831055	7.81897115707397	7.44065713882446	7.59502220153809	7.57611083984375	7.50497341156006	7.33051538467407	7.49634838104248	7.55563831329346	7.58377647399902	7.58161973953247	7.66306924819946	7.79483652114868	7.93453359603882	7.90913343429565	7.77514410018921			24	22	14	14.6	13.7	8	246.47	0	73.262	792940000	71	0.00914632	0.0506263	0.213952	3.02186	P11277	P11277	Spectrin beta chain, erythrocytic	SPTB
6.40145301818848	6.55580949783325	6.68743276596069	6.1003246307373	6.38296175003052	6.69855737686157	7.10920715332031	7.41035556793213	7.31069326400757	6.67880916595459	6.97836780548096	6.41625022888184	7.03574991226196	6.98025798797607	7.09895515441895	7.16967439651489			4	2	2	40.8	20.1	20.1	18.634	0	29.552	139280000	20	0.289954	0.500166	0.212982	1.09984	B8ZZA8;B8ZZC5	B8ZZA8;B8ZZC5		GLS
9.6091890335083	9.44794845581055	9.10016345977783	9.1463451385498	9.02168560028076	9.05157661437988	9.35233688354492	9.26630210876465	9.16539287567139	8.91307163238525	9.2967529296875	9.37278366088867	9.31026840209961	9.61767101287842	9.60278701782227	9.31086349487305			33	33	29	70.7	70.7	64	55.928	0	323.31	36647000000	736	0.0522301	0.161782	0.21112	2.12131	P02675;D6REL8	P02675;D6REL8	Fibrinogen beta chain;Fibrinopeptide B;Fibrinogen beta chain	FGB
6.41830110549927	6.50863599777222	6.46546030044556	6.54144191741943	6.53417825698853	6.4478554725647	6.17893362045288	6.53160381317139	6.52738475799561	6.52719163894653	6.55141353607178	6.64153337478638	6.86563682556152	6.87443113327026	6.6218376159668	6.51847124099731	+	AARS_CTRL	3	3	3	6.7	6.7	6.7	82.89	0	11.043	53540000	12	0.00650039	0.041584	0.210789	3.19379	A0A087X0M4;A0A087WWF4;Q9BWU0	A0A087X0M4;A0A087WWF4;Q9BWU0	Kanadaptin	SLC4A1AP
7.34240293502808	7.3479151725769	7.36614274978638	7.38098859786987	7.59655332565308	7.34145450592041	7.41582441329956	7.66927051544189	7.65512895584106	7.53181076049805	7.58538198471069	7.88552522659302	7.89750623703003	7.59854984283447	7.416090965271	7.66738748550415			7	7	7	29.9	29.9	29.9	36.521	0	34.399	668530000	28	0.0200797	0.0869525	0.210324	2.62245	O00273;K7ERT1	O00273	DNA fragmentation factor subunit alpha	DFFA
7.17759418487549	7.16808462142944	6.89323997497559	6.93139696121216	7.0242395401001	7.0776948928833	7.07236003875732	7.0942964553833	7.01055431365967	7.05895709991455	7.31096935272217	7.24856185913086	7.11683988571167	7.20197057723999	7.26639652252197	7.42206430435181	+	AARS_CTRL	7	7	7	35.1	35.1	35.1	29.644	0	31.986	232410000	17	0.000775902	0.0115476	0.210292	4.271	O95865;A0A140T971;Q5SSV3;Q5SRR8;H0Y7N1;B4DYP1;O94760	O95865;A0A140T971;Q5SSV3;Q5SRR8;H0Y7N1	N(G),N(G)-dimethylarginine dimethylaminohydrolase 2	DDAH2
7.33801794052124	7.34686136245728	7.28137445449829	7.28053283691406	7.3994312286377	7.31710195541382	7.25039577484131	7.3124098777771	7.32625389099121	7.30909776687622	7.44288730621338	7.54011678695679	7.54303693771362	7.57745742797852	7.66966104507446	7.38528442382813	+	AARS_CTRL	6	6	6	31.2	31.2	31.2	41.35	0	52.098	454520000	45	3.61733e-05	0.0025	0.21026	5.93872	Q9BWD1	Q9BWD1	Acetyl-CoA acetyltransferase, cytosolic	ACAT2
6.22864818572998	6.63838958740234	6.31503057479858	6.35208654403687	6.31905317306519	6.03941965103149	6.50892019271851	6.87336492538452	6.33041572570801	6.55210828781128	6.53032779693604	6.65001583099365	6.69454383850098	6.62343549728394	6.65832614898682	6.59780263900757			1	1	1	1.5	1.5	1.5	111.17	0.009841	2.2941	52047000	4	0.0513306	0.160135	0.209998	2.13066	Q96JG6	Q96JG6	Coiled-coil domain-containing protein 132	CCDC132
7.60232067108154	7.62371444702148	7.41811895370483	7.48155736923218	7.49589109420776	7.70884561538696	7.44111347198486	7.59607982635498	7.49466943740845	7.40879964828491	7.76328563690186	7.58401441574097	7.62096834182739	7.89021968841553	7.93510913848877	7.62786769866943	+	AARS_CTRL	9	9	9	34.5	34.5	34.5	47.601	0	27.419	743680000	51	0.004493	0.0332515	0.2098	3.37943	D6RAM3;Q7L591;D6RC22;D6R951;D6R977;D6RAV2;D6RAZ9	D6RAM3;Q7L591;D6RC22	Docking protein 3	DOK3
6.83140277862549	6.34301805496216	6.35359287261963	6.62064981460571	7.16829109191895	7.22499895095825	6.33187484741211	6.67598915100098	6.69524526596069	6.34175109863281	6.62066698074341	6.75573015213013	6.45086479187012	7.11594295501709	7.10954475402832	7.15706348419189			2	2	2	20.4	20.4	20.4	16.453	0	18.942	105720000	43	0.229992	0.430332	0.209621	1.25509	Q05315	Q05315	Galectin-10	CLC
6.69192981719971	6.64509773254395	6.42981672286987	6.5567102432251	6.73880434036255	6.51237392425537	6.61619567871094	6.9040060043335	6.72379159927368	6.76560878753662	6.41000604629517	7.30339050292969	7.3045768737793	6.91773653030396	6.52924299240112	6.74109649658203			4	2	2	21.9	13.4	13.4	23.602	0	8.0081	89879000	12	0.130912	0.298786	0.209241	1.60453	P19652	P19652	Alpha-1-acid glycoprotein 2	ORM2
7.92593574523926	7.96672344207764	7.71855974197388	7.60970115661621	7.21979379653931	6.26356315612793	7.64363050460815	7.73129034042358	6.65877437591553	7.12965774536133	7.69854402542114	7.81628131866455	7.69298791885376	7.39995050430298	7.51160287857056	7.45438766479492			3	3	3	29.1	29.1	29.1	12.815	0	35.309	751090000	38	0.396321	0.603042	0.208863	0.875032	B0YIW2;P02656	B0YIW2;P02656	Apolipoprotein C-III	APOC3
7.79241991043091	7.8555736541748	7.71189165115356	7.65984964370728	7.64942264556885	7.61603403091431	7.50604486465454	7.4458065032959	7.72391510009766	7.69436836242676	7.79505920410156	7.76860094070435	7.86609840393066	7.94347953796387	7.99260234832764	7.87835502624512	+	AARS_CTRL	6	6	6	39.3	39.3	39.3	20.236	0	147.61	960530000	62	0.00262862	0.0247941	0.2085	3.64928	O43665	O43665	Regulator of G-protein signaling 10	RGS10
9.44081497192383	9.54348468780518	9.15118598937988	9.16277313232422	9.34881114959717	9.22224807739258	9.14326477050781	9.09860897064209	9.09085750579834	8.97690486907959	9.31120300292969	9.4096794128418	9.37191677093506	9.56915187835693	9.45835113525391	9.43141174316406			15	15	15	72.9	72.9	72.9	22.391	0	323.31	37691000000	776	0.0176337	0.0807652	0.20739	2.68896	P37802;X6RJP6;C9J5W6;Q9UI15	P37802;X6RJP6	Transgelin-2	TAGLN2
6.57736539840698	6.47983980178833	6.88075637817383	6.37419033050537	7.09885120391846	6.4536280632019	6.6202507019043	6.23487377166748	7.16560029983521	7.14510297775269	6.67270278930664	6.44525146484375	6.39014291763306	7.52192211151123	7.18212938308716	7.24851274490356			2	2	2	54.4	54.4	54.4	7.3184	0	11.379	144370000	6	0.325216	0.535576	0.207064	1.0196	P63218	P63218	Guanine nucleotide-binding protein G(I)/G(S)/G(O) subunit gamma-5	GNG5
7.09156131744385	7.13526010513306	7.07918119430542	6.24497079849243	7.17055511474609	6.58231735229492	6.50154066085815	6.983811378479	7.19667339324951	7.24004983901978	7.23426389694214	7.24635076522827	7.33653974533081	7.10209035873413	6.60625553131104	7.24968719482422			4	4	4	11.3	11.3	11.3	54.665	0	36.233	227690000	21	0.233931	0.435102	0.206606	1.24399	Q9Y2I8;C9JGR9;E7EQ49;A0A087WTQ2	Q9Y2I8;C9JGR9;E7EQ49;A0A087WTQ2	WD repeat-containing protein 37	WDR37
6.5858325958252	6.70017576217651	6.59779405593872	6.5041446685791	6.73158884048462	6.50823354721069	6.40563678741455	6.3235821723938	6.69575309753418	6.66817140579224	6.65316438674927	7.37454652786255	6.77811527252197	6.677086353302	6.39828729629517	6.78802680969238			3	3	3	3.4	3.4	3.4	112.71	0	11.428	94381000	18	0.0940677	0.237705	0.206113	1.7962	A0A075B785;Q9P260	A0A075B785;Q9P260	LisH domain and HEAT repeat-containing protein KIAA1468	KIAA1468
8.07881927490234	8.19637012481689	7.91227006912231	7.89317321777344	8.10836219787598	7.90542888641357	7.85576725006104	7.87596940994263	8.0375862121582	7.92855978012085	8.11919021606445	8.17992496490479	8.11340808868408	8.29032421112061	8.30451202392578	8.10441875457764	+	AARS_CTRL	28	28	28	34	34	34	126.55	0	197.01	2035000000	162	0.00245652	0.0237727	0.206066	3.68345	Q9Y613;H3BVE7;J3KTH7	Q9Y613	FH1/FH2 domain-containing protein 1	FHOD1
6.77274703979492	6.8478627204895	6.84958505630493	6.91658020019531	6.99363040924072	6.86875009536743	7.00264120101929	6.79657411575317	7.15664005279541	7.30573797225952	7.05053424835205	7.58033180236816	7.56906938552856	7.03566980361938	6.78932666778564	6.91663312911987			5	5	5	13.5	13.5	13.5	88.975	0	25.666	259410000	22	0.122853	0.286187	0.205853	1.64201	Q9UQR1;C9JRX0;C9K0U4;C9J6Y6;G5E9X2	Q9UQR1	Zinc finger protein 148	ZNF148
7.2341628074646	7.29101324081421	7.30150747299194	7.32329320907593	7.3433690071106	7.24293899536133	7.27829599380493	7.33533763885498	7.39144659042358	7.28091955184937	7.47465324401855	7.52804231643677	7.57638740539551	7.48019361495972	7.58511066436768	7.40380668640137	+	AARS_CTRL	8	8	8	16.5	16.5	16.5	79.663	0	38.203	434640000	30	5.43777e-06	0.002	0.205804	7.08809	Q9UKG1;C9K0C4;C9JAB0	Q9UKG1	DCC-interacting protein 13-alpha	APPL1
6.54327297210693	6.41722249984741	6.5654935836792	6.92033720016479	6.63416481018066	6.35226392745972	6.56558799743652	6.84868717193604	6.31924104690552	6.88553667068481	6.67485189437866	7.17052555084229	7.28591728210449	6.38717603683472	6.6984920501709	6.64740419387817			4	4	4	12.7	12.7	12.7	44.566	0	7.3416	113860000	13	0.162144	0.345332	0.205547	1.47576	P15309;E9PFE6	P15309;E9PFE6	Prostatic acid phosphatase;PAPf39	ACPP
6.20355987548828	7.16990947723389	6.44109964370728	6.75049304962158	6.75391244888306	6.82146787643433	6.52334880828857	6.62703466415405	6.79936790466309	6.77935838699341	6.74408149719238	6.81366777420044	6.24433183670044	7.29751968383789	7.27100467681885	6.97953462600708			24	3	3	55.5	11.6	11.6	57.73	0	19.016	126810000	13	0.22549	0.424797	0.204735	1.26797	F5H5D3;Q9BQE3;A0A1W2PQM2;F8VVB9;F8VRZ4;F8VS66;F8VX09;F8VWV9;F8VRK0;Q9H853;F8VXZ7;F8W0F6	F5H5D3;Q9BQE3;A0A1W2PQM2;F8VVB9	Tubulin alpha-1C chain	TUBA1C;TUBA1B
6.21958255767822	6.38651037216187	6.7339038848877	6.43951368331909	6.27679681777954	6.47216415405273	6.39045286178589	6.69440078735352	6.69254875183105	6.46246862411499	6.29920673370361	6.99264621734619	6.87340784072876	6.15568208694458	6.86124753952026	6.90433692932129			5	5	5	6	6	6	120.32	0	12.957	78754000	6	0.145466	0.319737	0.204254	1.5416	F5GZZ9;C9JHR8;Q86VB7;H0YGZ7	F5GZZ9;C9JHR8;Q86VB7	Scavenger receptor cysteine-rich type 1 protein M130;Soluble CD163	CD163
6.63137817382813	6.63782978057861	6.22745656967163	6.5653281211853	6.27312755584717	6.49393177032471	6.5388503074646	6.52279567718506	6.73728799819946	6.6775541305542	6.76271629333496	6.81305360794067	7.09954261779785	6.56131410598755	6.70077276229858	6.46772146224976			8	3	3	20.8	10.6	10.6	58.951	0	8.2902	75742000	11	0.0534181	0.163468	0.203633	2.10917	O43865	O43865	Putative adenosylhomocysteinase 2	AHCYL1
6.30794954299927	6.59121417999268	6.51719808578491	6.42182397842407	6.41877222061157	7.01849699020386	6.53927659988403	6.18405628204346	7.16999769210815	7.2837986946106	7.08866739273071	6.31859350204468	7.15158414840698	7.08300065994263	7.16657829284668	6.28488445281982			4	4	4	13.6	13.6	13.6	45.394	0	15.55	163990000	9	0.335136	0.547231	0.203626	0.998174	Q6YN16	Q6YN16	Hydroxysteroid dehydrogenase-like protein 2	HSDL2
6.70297288894653	6.65426301956177	6.51596736907959	6.47439908981323	6.76040744781494	5.98325443267822	6.4312539100647	6.5312294960022	6.69998502731323	6.7412223815918	6.67887353897095	6.50149631500244	6.48729372024536	7.15231895446777	6.76747512817383	6.93110704421997			2	2	2	26.6	26.6	26.6	20.6	0	41.669	66002000	4	0.12364	0.287341	0.203599	1.63825	H0YFA4;P52943;H0YHD8	H0YFA4;P52943;H0YHD8	Cysteine-rich protein 2	CRIP2
7.14801597595215	7.2850170135498	6.89085626602173	7.08231830596924	7.18901300430298	7.14423179626465	7.36574983596802	6.45197057723999	7.02869319915771	7.0873908996582	7.13570499420166	7.24516725540161	7.31835556030273	7.4053635597229	7.35761070251465	7.1584529876709			3	3	3	43	43	43	8.6739	0	31.752	259450000	23	0.0864788	0.224429	0.202783	1.8438	C9J931;Q15382;C9J469	C9J931;Q15382	GTP-binding protein Rheb	RHEB
6.67124700546265	6.74913311004639	6.17337417602539	6.69060564041138	6.9095344543457	6.30313110351563	6.24502801895142	6.67026615142822	6.75734281539917	6.73008298873901	6.69465780258179	6.73822546005249	6.85991239547729	6.87187051773071	6.81485319137573	6.77585077285767			2	2	2	8.8	8.8	8.8	36.567	0	7.5695	68976000	7	0.0783107	0.211586	0.202587	1.89941	Q96IZ0;A0A0B4J260;F8W1M8	Q96IZ0;A0A0B4J260;F8W1M8	PRKC apoptosis WT1 regulator protein	PAWR
8.73975467681885	8.77751350402832	8.36584377288818	8.55278968811035	8.58622741699219	8.44653701782227	8.28339195251465	8.26462936401367	8.45609283447266	8.36488819122314	8.61802673339844	8.5960693359375	8.60617733001709	8.83780288696289	8.90283489227295	8.55639934539795			37	37	21	78.7	78.7	49	60.886	0	253.8	6810700000	340	0.0343027	0.125719	0.202452	2.34478	Q9NZN3;Q9NZN4	Q9NZN3	EH domain-containing protein 3	EHD3
7.0643458366394	7.31145715713501	7.15478897094727	6.97923851013184	7.30663967132568	7.39303112030029	6.78891038894653	7.2929425239563	6.75786638259888	6.89988088607788	7.37959575653076	7.28352737426758	7.21882438659668	7.31887674331665	7.33116388320923	7.24873304367065			6	6	6	26.2	26.2	26.2	45.345	0	17.797	264750000	41	0.0575899	0.170629	0.201877	2.06846	C9JUT4;Q93052;A0A087WZF1;C9J5C8;C9J4E3;C9JXK9;C9J2R5;C9JIY7;C9JT42;C9J3U9;C9J1K7;C9JE51	C9JUT4;Q93052;A0A087WZF1;C9J5C8;C9J4E3;C9JXK9	Lipoma-preferred partner	LPP
6.95247745513916	7.08246231079102	6.79833269119263	7.16835021972656	6.72905588150024	6.84470701217651	6.85627555847168	6.9143853187561	7.0845046043396	7.2273211479187	7.25358009338379	7.15654897689819	7.17765188217163	7.22120571136475	7.2192964553833	6.97016572952271			6	6	6	26.7	26.7	26.7	20.747	0	12.847	231970000	24	0.0193458	0.0856054	0.200621	2.64155	Q9BRG1;K7EKV4;K7ENE3;K7EP45	Q9BRG1;K7EKV4;K7ENE3	Vacuolar protein-sorting-associated protein 25	VPS25
8.63570499420166	8.68975257873535	8.18338394165039	8.44354438781738	8.56407356262207	8.29662132263184	8.31785488128662	8.06837177276611	8.39135837554932	8.31552982330322	8.39022827148438	8.41944313049316	8.47522068023682	8.87049770355225	8.89748954772949	8.49123573303223			21	21	21	48.7	48.7	48.7	54.611	0	118.63	5545200000	272	0.0855669	0.223498	0.200066	1.84977	A0A0A0MTH3;Q13418;A0A087WWY6;E9PQ52;A0A087WW45	A0A0A0MTH3;Q13418	Integrin-linked protein kinase	ILK
6.98932504653931	6.28291320800781	6.98892021179199	6.94879913330078	6.97224903106689	6.01563692092896	6.4655966758728	6.97131776809692	6.2672438621521	6.90037822723389	6.99642848968506	6.97363138198853	7.04555749893188	6.93042945861816	6.40819692611694	6.92259550094604			4	4	4	7.7	7.7	7.7	99.996	0	18.183	142790000	14	0.269193	0.479491	0.199235	1.15055	Q9Y2U8	Q9Y2U8	Inner nuclear membrane protein Man1	LEMD3
9.14980411529541	9.21529388427734	9.10009479522705	9.20951461791992	9.17408847808838	9.06766605377197	9.09011650085449	9.10978126525879	9.17900562286377	9.15140056610107	9.29846000671387	9.30879878997803	9.37941455841064	9.31276988983154	9.45768547058105	9.304123878479	+	AARS_CTRL	24	6	5	64.6	20.4	16.9	47.766	0	231.98	33679000000	522	7.19999e-06	0.00177778	0.198866	6.91072	Q5JP53;P07437;Q5ST81;A6NNZ2;G3V2A3;G3V5W4;G3V3R4;G3V2N6	Q5JP53;P07437;Q5ST81	Tubulin beta chain	TUBB
9.15980815887451	9.31458377838135	8.95918941497803	8.901686668396	9.34181022644043	9.11630916595459	8.84558773040771	8.69673156738281	8.85209560394287	8.69088649749756	9.11899185180664	9.16678524017334	9.12833499908447	9.30403804779053	9.20523166656494	9.19661808013916			20	20	20	52.2	52.2	52.2	47.173	0	323.31	21873000000	419	0.0657137	0.18653	0.198798	1.99643	O95810	O95810	Serum deprivation-response protein	SDPR
7.92223739624023	7.95261335372925	8.23960018157959	8.13487815856934	7.93514919281006	7.88817930221558	8.03650951385498	8.02877426147461	7.81524562835693	7.82445764541626	8.37016105651855	8.28041934967041	8.28137397766113	8.12093544006348	7.94450235366821	8.05865383148193			5	5	5	79.4	79.4	79.4	11.765	0	323.31	2278700000	127	0.0188717	0.0842703	0.198243	2.65425	P01834	P01834	Ig kappa chain C region	IGKC
8.01765918731689	8.08300113677979	8.01021480560303	8.02796077728271	7.99487543106079	7.99916982650757	7.7332935333252	7.76270866394043	8.0056095123291	7.95007753372192	8.1118335723877	8.11793422698975	8.13795471191406	8.18230056762695	8.20795726776123	8.17935085296631	+	AARS_CTRL	17	17	17	55.1	55.1	55.1	36.573	0	66.921	2051600000	134	0.00132201	0.0165882	0.197765	3.9977	P14550;Q5T621;V9GYG2;V9GYP9	P14550	Alcohol dehydrogenase [NADP(+)]	AKR1A1
6.64050149917603	6.70672655105591	6.79759407043457	6.8520770072937	6.55243062973022	6.60851526260376	6.63023471832275	6.95065641403198	6.90459632873535	6.78129577636719	6.84175968170166	6.97456216812134	7.1673469543457	7.13046264648438	7.03909683227539	6.48584365844727			2	2	2	12.8	12.8	12.8	33.733	0	6.0801	112620000	14	0.0578988	0.171122	0.197382	2.06556	Q9Y316	Q9Y316	Protein MEMO1	MEMO1
6.6858549118042	6.38339471817017	6.43039464950562	6.81814002990723	6.6805419921875	6.4373607635498	6.48701095581055	6.57496023178101	6.90261745452881	6.72431707382202	6.90127277374268	6.80679702758789	6.61660957336426	6.94506978988647	6.96254444122314	6.62334871292114			4	4	3	9.9	9.9	7.2	60.221	0	17.012	84676000	13	0.0416698	0.139796	0.196814	2.2421	P52294;C9J352;C9JWD9;F2Z3G4;C9J4U1;C9JYI4;O15131	P52294;C9J352;C9JWD9;F2Z3G4;C9J4U1;C9JYI4	Importin subunit alpha-5;Importin subunit alpha-5, N-terminally processed	KPNA1
7.0547661781311	7.22034358978271	6.2493691444397	7.05350112915039	7.16675567626953	7.49855852127075	7.31500434875488	6.27574872970581	7.16019821166992	7.32151556015015	7.28508472442627	7.12496042251587	7.10574865341187	7.34586381912231	7.34386157989502	7.16438245773315			4	4	4	17.1	17.1	17.1	38.324	0	23.808	289760000	21	0.292331	0.503384	0.196741	1.09421	Q00796;H0YKB3;H0YLA4	Q00796;H0YKB3;H0YLA4	Sorbitol dehydrogenase	SORD
7.15621566772461	7.1550931930542	7.39081144332886	7.3721752166748	7.14949607849121	7.1358003616333	7.35123586654663	7.32514619827271	7.83967924118042	7.62398290634155	7.54186630249023	7.54444026947021	7.21338510513306	7.38519525527954	7.82514047622681	7.76786041259766			5	5	5	60.4	60.4	60.4	11.965	0	112.18	568200000	47	0.121063	0.28332	0.196351	1.65062	A0A087X1G1;H7BYD0;Q16718;F8WAS3;C9IZN5;A0A087WXR5	A0A087X1G1;H7BYD0;Q16718;F8WAS3;C9IZN5	NADH dehydrogenase [ubiquinone] 1 alpha subcomplex subunit 5	NDUFA5
7.54151678085327	6.85641479492188	6.50374221801758	7.38578510284424	7.16554117202759	7.18383884429932	7.56814289093018	7.52103328704834	7.50335502624512	7.71846866607666	7.32688856124878	7.32506370544434	7.31226205825806	7.6858491897583	7.73009538650513	7.56663799285889			5	5	5	24.6	24.6	24.6	23.577	0	10.897	474150000	32	0.257452	0.467251	0.196349	1.18055	P40429;Q8J015;M0QYS1;Q6NVV1;M0QZU1;A0A096LPE0	P40429;Q8J015;M0QYS1;Q6NVV1	60S ribosomal protein L13a;Putative 60S ribosomal protein L13a protein RPL13AP3	RPL13A;RPL13a;RPL13AP3
8.47999286651611	8.36423206329346	8.38530254364014	8.35606384277344	8.49005699157715	8.64288997650146	8.26789855957031	8.34760284423828	8.32858371734619	8.41835117340088	8.56867122650146	8.56505680084229	8.58128929138184	8.65724754333496	8.61481285095215	8.63958644866943	+	AARS_CTRL	7	7	7	75.4	75.4	75.4	12.895	0	243.44	5537000000	169	0.000731942	0.0115528	0.196347	4.30113	P58546;C9JL85	P58546;C9JL85	Myotrophin	MTPN
7.83128070831299	7.54906463623047	7.89272880554199	7.98301696777344	8.09008121490479	7.76714086532593	7.68843746185303	7.45112609863281	8.12949657440186	7.97352027893066	7.89736843109131	8.26242733001709	8.25904369354248	8.10937595367432	7.80488204956055	7.85168027877808			4	4	4	21.2	21.2	21.2	17.417	0	21.684	1803500000	58	0.104619	0.256	0.195207	1.73539	O14561;I3L505;H3BNK3	O14561;I3L505;H3BNK3	Acyl carrier protein, mitochondrial;Acyl carrier protein	NDUFAB1
7.93047523498535	7.82905912399292	8.01965618133545	7.89199447631836	8.10832786560059	7.97999858856201	7.78091478347778	8.03112602233887	8.05823612213135	7.96914100646973	8.00195026397705	8.34527587890625	8.26469993591309	8.19021987915039	7.91200923919678	8.21280002593994			6	6	6	96.7	96.7	96.7	9.6138	0	269.34	2103100000	98	0.0108579	0.0574694	0.1946	2.93527	O43504;R4GMU8;E9PLX3;A0A0C4DGV4	O43504;R4GMU8;E9PLX3;A0A0C4DGV4	Ragulator complex protein LAMTOR5	LAMTOR5
7.21882438659668	7.12215042114258	6.35840177536011	6.19404315948486	6.49964761734009	6.33538961410522	6.57384586334229	6.36874389648438	7.49337434768677	6.92544078826904	6.60480785369873	6.57416439056396	6.09477090835571	6.86953258514404	7.62861347198486	7.64768600463867			2	2	2	40.2	40.2	40.2	10.713	0	12.154	145990000	10	0.478145	0.673127	0.194276	0.72879	P04271;A8MRB1	P04271;A8MRB1	Protein S100-B	S100B
6.39313220977783	7.41911268234253	7.43089723587036	7.28985643386841	7.46067237854004	7.34234380722046	7.6259913444519	7.81745958328247	7.29716920852661	7.17251539230347	7.28775691986084	7.25918769836426	7.42322969436646	7.7189998626709	7.62105178833008	7.80093669891357			4	4	4	67	67	67	12.53	0	26.604	488110000	21	0.275118	0.486284	0.193612	1.13578	Q8NFU3;R4GNF9	Q8NFU3;R4GNF9	Thiosulfate sulfurtransferase/rhodanese-like domain-containing protein 1	TSTD1
7.00898313522339	6.98519277572632	6.93944454193115	7.15381479263306	7.271399974823	7.32310771942139	7.06303310394287	7.22590351104736	7.35947513580322	7.25440311431885	7.32907247543335	7.37785243988037	7.45581912994385	7.36524438858032	7.50536727905273	7.07856559753418			5	5	5	18.6	18.6	18.6	41.968	0	17.205	324710000	39	0.0253437	0.102598	0.193511	2.50251	Q9GZT8;E7EXA3;Q6X734;B8ZZI0;C9JN42	Q9GZT8;E7EXA3;Q6X734	NIF3-like protein 1	NIF3L1
6.95281648635864	6.98226690292358	6.80156850814819	6.61388397216797	6.90948104858398	6.86644077301025	6.42849636077881	6.83791255950928	6.46082973480225	6.67913150787354	7.03261852264404	7.0331826210022	6.90025806427002	6.91589021682739	6.87317514419556	6.92487335205078			4	4	4	12	12	12	63.964	0	29.532	106330000	14	0.0390261	0.134979	0.193384	2.27682	Q9BW04	Q9BW04	Specifically androgen-regulated gene protein	SARG
7.29985570907593	7.25341081619263	7.11052227020264	7.37016153335571	7.33605909347534	7.23734283447266	6.98387432098389	7.14547634124756	7.15700340270996	6.97309112548828	7.43806743621826	7.44989490509033	7.45813894271851	7.38829660415649	7.34660720825195	7.19829940795898			9	9	9	27.6	27.6	27.6	46.648	0	22.106	348720000	35	0.00978137	0.0528824	0.193204	2.988	Q9UNH7;A0A0A0MRI2;H0YJF8;G3V4Z5;G3V5X9;G3V2U1;G3V5U2	Q9UNH7;A0A0A0MRI2	Sorting nexin-6;Sorting nexin-6, N-terminally processed	SNX6
6.82907867431641	6.24376153945923	6.57976055145264	6.87746906280518	6.65410900115967	6.62779569625854	6.73279571533203	6.95739936828613	6.63455772399902	6.83612775802612	6.75738859176636	6.84192848205566	6.79699039459229	7.01790952682495	7.09293127059937	6.83464336395264			9	2	2	37.8	7.9	7.9	34.95	0.00060753	4.5999	99613000	20	0.0576339	0.170391	0.193013	2.06805	F8VYE8;P36873;F8VR82;F8W0W8;A0A087WYY5	F8VYE8;P36873;F8VR82;F8W0W8;A0A087WYY5	Serine/threonine-protein phosphatase;Serine/threonine-protein phosphatase PP1-gamma catalytic subunit	PPP1CC
7.24164628982544	7.36169004440308	7.22474002838135	7.30237436294556	7.49154376983643	7.36501979827881	7.32234334945679	7.18218612670898	7.05724763870239	7.03881883621216	7.34423494338989	7.30496406555176	7.37449169158936	7.63620710372925	7.62827634811401	7.41990613937378			8	8	7	33.5	33.5	30.4	47.065	0	44.817	380300000	40	0.020162	0.087183	0.192586	2.62035	P49407;E9PM35	P49407;E9PM35	Beta-arrestin-1	ARRB1
6.60171222686768	6.57785940170288	6.69556903839111	6.75794982910156	6.8079948425293	6.77091073989868	6.62657642364502	6.83030652999878	6.71557712554932	6.72898626327515	6.97535371780396	6.89501333236694	6.91579532623291	6.86384630203247	6.90005540847778	6.86997079849243	+	AARS_CTRL	3	3	3	14.1	14.1	14.1	28.683	0	6.2802	108600000	17	0.000166904	0.00533333	0.191995	5.08279	A0A087WT99;Q9H0W9;E9PJU8;E9PQS1;A0A1W2PRB8;E9PR95;E9PSC3;E9PLC5;E9PLB3;E9PIP1;E9PPB5	A0A087WT99;Q9H0W9;E9PJU8;E9PQS1;A0A1W2PRB8	Ester hydrolase C11orf54	C11orf54
7.74621391296387	7.71598672866821	7.60876131057739	7.75723648071289	7.74119091033936	7.47826337814331	7.69153213500977	7.86398887634277	7.88257026672363	7.76538515090942	7.93542671203613	7.92408275604248	8.19562339782715	7.86106204986572	7.86046361923218	7.72378396987915			12	12	12	45.7	45.7	45.7	45.796	0	94.923	1240000000	85	0.0140057	0.0685981	0.191628	2.80629	A0A087X2I1;P62333;H0YJC0;H0YJS8;H0YJX2;H0YJE9;H0YJT1	A0A087X2I1;P62333;H0YJC0	26S protease regulatory subunit 10B	PSMC6
7.95004844665527	7.87814807891846	7.77196216583252	7.8727912902832	7.92493534088135	8.06145286560059	7.72564220428467	7.82502365112305	7.81603574752808	7.80804204940796	7.95512008666992	7.8283052444458	7.79219532012939	8.31334018707275	8.33699989318848	8.10274219512939			10	10	4	53.8	53.8	27.9	23.461	0	47.698	1541000000	57	0.0374494	0.130939	0.191376	2.2986	Q9NRW1;J3KR73;C9JU14;C9J0I2	Q9NRW1;J3KR73	Ras-related protein Rab-6B	RAB6B
7.82015562057495	7.8946704864502	7.8105616569519	7.85947465896606	7.71543502807617	7.71461486816406	7.76013565063477	7.60950899124146	7.74707746505737	7.80219221115112	8.013258934021	7.9460391998291	7.96921539306641	7.91239213943481	8.02164363861084	7.92422246932983	+	AARS_CTRL	14	14	13	29.3	29.3	28	72.065	0	98.606	1314900000	87	0.000139249	0.00510526	0.191079	5.18138	P43405;Q8NFD2	P43405	Tyrosine-protein kinase SYK	SYK
7.19209337234497	6.65279006958008	6.53827524185181	6.74633026123047	6.30032920837402	7.28506183624268	7.1391544342041	6.70887851715088	7.3396897315979	7.32598733901978	7.19365310668945	7.12192058563232	7.26365995407104	7.10346174240112	6.70836067199707	7.2904577255249			27	2	2	23.6	2.8	2.8	152.1	0.0005997	4.3947	247090000	14	0.277622	0.488546	0.190727	1.12961	Q13428	Q13428	Treacle protein	TCOF1
6.54665184020996	6.24937915802002	7.17681455612183	6.61150407791138	7.19253969192505	7.32631540298462	7.08969306945801	7.12208461761475	6.24604606628418	6.12299823760986	7.18915319442749	7.01928234100342	7.06944608688354	6.4172534942627	7.0420241355896	7.01541948318481			3	3	3	13.5	13.5	13.5	37.765	0	6.5078	209730000	13	0.377603	0.586111	0.19036	0.911219	Q96C23;H7C320;B8ZZ75;H7C1B5	Q96C23;H7C320	Aldose 1-epimerase	GALM
7.54011678695679	7.62105178833008	7.67814493179321	7.65392589569092	7.64711856842041	7.480309009552	7.63282155990601	7.50890684127808	7.63861894607544	7.57917737960815	7.73679494857788	7.83937120437622	7.87191152572632	7.77844047546387	7.65842151641846	7.84414768218994	+	AARS_CTRL	6	6	6	63.6	63.6	63.6	13.757	0	119.2	864490000	54	0.000163751	0.00541463	0.190162	5.09314	O75348;F2Z307;O95670	O75348	V-type proton ATPase subunit G 1	ATP6V1G1
7.86266803741455	7.75209474563599	7.82952260971069	8.01648998260498	7.86734390258789	7.78850078582764	7.88711643218994	6.47630882263184	8.13235569000244	8.10212516784668	8.07532787322998	7.70932912826538	7.94353914260864	8.05720996856689	7.88721227645874	8.09597110748291			6	6	6	25.3	25.3	25.3	29.483	0	11.893	1731000000	32	0.36066	0.570746	0.189979	0.945047	P25789;H0YMZ1;H0YN18;H0YL69;H0YMA1;H0YLS6;H0YLC2;H0YKT8;H0YMI6;H0YKS0	P25789;H0YMZ1;H0YN18;H0YL69;H0YMA1;H0YLS6;H0YLC2;H0YKT8;H0YMI6	Proteasome subunit alpha type-4;Proteasome subunit alpha type;Proteasome subunit beta type	PSMA4
7.2697229385376	7.23779487609863	7.16319131851196	7.47447872161865	7.21085357666016	7.07018566131592	6.62493276596069	6.49100494384766	6.36711978912354	6.45644807815552	6.53063440322876	7.21629810333252	7.39783573150635	7.02284049987793	7.5163369178772	7.07099771499634			4	4	4	31.7	31.7	31.7	23.546	0	22.737	306140000	15	0.358786	0.569177	0.189251	0.948857	U3KQV5;P51124	U3KQV5;P51124	Granzyme M	GZMM
7.89875793457031	8.05488109588623	7.93797922134399	7.83074903488159	8.05560779571533	7.90222597122192	7.85970258712769	7.72913217544556	7.84362506866455	7.65953588485718	8.05568408966064	8.06423282623291	8.03582954406738	8.16500663757324	8.03446769714355	8.04182720184326	+	AARS_CTRL	14	14	14	31.5	31.5	31.5	63.944	0	58.782	1552100000	116	0.00357239	0.0294332	0.188955	3.49474	Q96HC4;A0A0D9SFR4;H0YBI4;H0Y8Y3;H0Y929;A0A0A0MSP3;D6RAA1;A0A0D9SFW3;D6RGG6	Q96HC4	PDZ and LIM domain protein 5	PDLIM5
7.27779245376587	7.26259326934814	7.12427616119385	7.20717620849609	7.17193126678467	7.29510498046875	7.10998344421387	6.65166330337524	7.29210090637207	7.26927947998047	7.38859844207764	7.45068025588989	7.57315015792847	7.22786092758179	7.27367258071899	7.21603393554688			4	2	2	61.1	39.8	39.8	12.251	0	25.469	361270000	16	0.0572759	0.170417	0.188809	2.07143	J3QRU4;F8WCA0;L7N2F9;P63027;K7ENK9;K7EKX0;F5GZV7;P23763	J3QRU4;F8WCA0;L7N2F9;P63027;K7ENK9;K7EKX0	Vesicle-associated membrane protein 2	VAMP2;VAMP3
7.08015727996826	6.24791431427002	6.79385328292847	6.76416110992432	6.54586267471313	6.20828628540039	6.41707181930542	6.57442903518677	6.26828336715698	6.69126987457275	6.80717611312866	6.46594905853271	6.91436958312988	6.6991753578186	6.81663227081299	6.7786865234375			1	1	1	33.3	33.3	33.3	5.8705	0	6.4907	110490000	18	0.157319	0.337222	0.187869	1.4942	D6REL0;Q9NRR3	D6REL0;Q9NRR3	CDC42 small effector protein 2	CDC42SE2
7.18272829055786	7.37331676483154	7.02783870697021	6.96016645431519	7.44937038421631	7.03470849990845	6.920081615448	6.69515609741211	7.00936603546143	6.92757558822632	7.20417404174805	7.36184120178223	7.24316215515137	7.31386709213257	7.20905923843384	7.13953256607056			6	6	6	22.6	22.6	22.6	36.346	0	22.842	254760000	21	0.0708813	0.196912	0.187242	1.95475	Q9H425;E5RI90;E5RFY9	Q9H425;E5RI90	Uncharacterized protein C1orf198	C1orf198
7.89646005630493	7.92890787124634	7.87723875045776	7.7930006980896	7.84538316726685	8.02567481994629	7.98783588409424	8.12407970428467	7.83062076568604	7.84322643280029	7.93047523498535	8.17152214050293	8.24254131317139	8.15481948852539	7.93780851364136	8.17312812805176	+	AARS_CTRL	17	17	1	47.8	47.8	3.8	46.736	0	50.157	1710800000	93	0.00709961	0.0447488	0.186473	3.14943	P01009	P01009	Alpha-1-antitrypsin;Short peptide from AAT	SERPINA1
6.92494583129883	6.97485685348511	6.41964769363403	6.81521224975586	6.50437355041504	6.77437829971313	6.60856103897095	6.52131748199463	6.78308868408203	6.65489768981934	6.63492059707642	6.72352123260498	6.76705169677734	6.98657035827637	7.2225866317749	6.97234153747559			5	5	5	25.8	25.8	25.8	26.595	0	12.865	111810000	13	0.088865	0.229843	0.186371	1.82844	Q9P126;H7BYT7	Q9P126	C-type lectin domain family 1 member B	CLEC1B
6.88255882263184	6.9096360206604	6.8214282989502	6.90137100219727	6.75217914581299	6.82077264785767	6.98120212554932	6.950758934021	6.83287286758423	6.76134872436523	7.09520435333252	7.08916282653809	7.18774604797363	7.00906848907471	6.95192003250122	6.95227909088135	+	AARS_CTRL	6	6	6	9.2	9.2	9.2	143.19	0	40.569	157950000	39	0.000663958	0.0111111	0.186151	4.35159	O14976;A0A087X1U9;H0Y8H5;H0Y9M4;H0YA39	O14976;A0A087X1U9;H0Y8H5	Cyclin-G-associated kinase	GAK
6.65913724899292	6.49074459075928	6.42523193359375	6.76464700698853	6.62189388275146	6.69409608840942	6.69139289855957	6.89157390594482	6.73314094543457	6.56362199783325	6.79585933685303	6.76331567764282	6.83244514465332	6.77963256835938	6.91597461700439	6.94989252090454	+	AARS_CTRL	2	2	2	34.5	34.5	34.5	9.4915	0	6.4914	84785000	7	0.00869714	0.0490308	0.185972	3.04725	G3V3U5;G3V223;F2Z2X9;G3V4G9;P07902	G3V3U5;G3V223;F2Z2X9;G3V4G9;P07902	Galactose-1-phosphate uridylyltransferase	GALT
6.51726961135864	6.69672012329102	6.58184671401978	6.45524454116821	6.61938905715942	6.2122278213501	6.59916019439697	7.10721015930176	6.29417037963867	6.33833026885986	6.32240915298462	7.2183518409729	6.32648515701294	7.05173110961914	6.3198709487915	7.12930297851563			3	3	3	4.2	4.2	4.2	63.542	0	7.7583	201610000	6	0.301018	0.510287	0.185868	1.07393	Q9H5N1;B4DHR0;H3BMR7;H3BNR2;H3BT64	Q9H5N1;B4DHR0	Rab GTPase-binding effector protein 2	RABEP2
7.67614459991455	7.68805456161499	7.68626070022583	7.55792808532715	7.67259645462036	7.99162912368774	7.7662787437439	7.76856422424316	7.67754316329956	7.7256178855896	7.94073534011841	7.82001733779907	7.83791017532349	7.89459276199341	8.03478908538818	7.91338443756104	+	AARS_CTRL	5	5	5	37.1	37.1	37.1	16.273	0	20.391	1046200000	40	0.00310962	0.0276111	0.185843	3.56458	P62263;H0YB22;E5RH77	P62263;H0YB22;E5RH77	40S ribosomal protein S14	RPS14
6.59463691711426	6.65474414825439	6.68311929702759	6.68465709686279	6.41970443725586	6.78248739242554	6.26036310195923	6.70625782012939	6.31206178665161	6.79489278793335	6.73671531677246	6.69030570983887	6.79398584365845	6.74601888656616	6.72309446334839	6.95787715911865			3	3	3	5.5	5.5	5.5	73.953	0	7.233	65463000	5	0.0457327	0.147967	0.185374	2.19257	Q9UNN5;B1ANM7;B3KT28	Q9UNN5;B1ANM7	FAS-associated factor 1	FAF1
7.60632753372192	7.55607318878174	7.47274160385132	7.61046838760376	7.78757381439209	7.58493041992188	7.54757785797119	7.53665924072266	7.66803169250488	7.54719591140747	7.67653799057007	7.65919351577759	7.80158185958862	7.92001390457153	7.86335277557373	7.7412223815918	+	AARS_CTRL	12	12	12	16.6	16.6	16.6	119.52	0	54.566	840120000	85	0.00173622	0.0190043	0.185226	3.85907	O95373;E9PLB2;E9PLJ0	O95373	Importin-7	IPO7
7.45939254760742	7.50497341156006	7.41995573043823	7.36425065994263	7.41525745391846	7.26670217514038	7.33793830871582	7.40093517303467	7.39970827102661	7.24345970153809	7.54546785354614	7.55984687805176	7.61814212799072	7.5782265663147	7.50889301300049	7.58708190917969	+	AARS_CTRL	9	9	8	26.9	26.9	24.9	44.26	0	39.548	504310000	51	0.000131132	0.00515942	0.185019	5.21422	A0A087WW40;Q9Y371	A0A087WW40;Q9Y371	Endophilin-B1	SH3GLB1
7.54192876815796	7.50944471359253	7.40944290161133	7.7051362991333	7.48022270202637	7.35193157196045	7.61215829849243	7.47596168518066	7.70005416870117	7.64180135726929	7.80935764312744	7.7078595161438	7.86834478378296	7.70761251449585	7.69338417053223	7.58017206192017	+	AARS_CTRL	17	4	4	22.4	6.2	6.2	89.865	0	28.804	808290000	48	0.00691467	0.0435062	0.18498	3.16271	P51692;C9J4I3	P51692	Signal transducer and activator of transcription 5B	STAT5B
7.63419485092163	7.73863792419434	7.68635034561157	7.74985218048096	7.65551280975342	7.55915212631226	7.61241292953491	7.7063422203064	7.68584012985229	7.65168476104736	7.77666473388672	7.88994550704956	7.8529372215271	7.87536811828613	7.79919576644897	7.92199325561523	+	AARS_CTRL	16	16	16	28.1	28.1	28.1	79.817	0	100.47	957740000	92	2.0836e-05	0.00206061	0.184686	6.26219	Q96T51;H0YA47;H0YAC8;J3KPP6;H0Y9Y8	Q96T51	RUN and FYVE domain-containing protein 1	RUFY1
8.46110820770264	8.50438976287842	8.66610622406006	8.43412113189697	8.73846340179443	8.6265869140625	8.45877361297607	8.41836738586426	8.58342552185059	8.64333438873291	8.50498676300049	8.89009666442871	8.85314464569092	8.81220436096191	8.60840797424316	8.75944137573242			8	8	8	52.4	52.4	52.4	24.763	0	228.19	8192200000	167	0.0139985	0.0686816	0.184579	2.80656	P24534;C9JZW3;F2Z2G2;F8WF65	P24534	Elongation factor 1-beta	EEF1B2
8.7855224609375	8.8218994140625	8.46083736419678	8.54875755310059	8.7884578704834	8.83799839019775	8.3571720123291	8.34894752502441	8.47743988037109	8.42229461669922	8.70385837554932	8.61083030700684	8.615065574646	8.95002365112305	9.00864315032959	8.727370262146			16	16	16	49.5	49.5	49.5	41.714	0	323.31	8345900000	319	0.0821909	0.218968	0.184366	1.87237	Q9HBI1;A0A087WZB5;B0QYP8;J3KNQ4;Q9NVD7	Q9HBI1;A0A087WZB5;B0QYP8	Beta-parvin	PARVB
6.8902587890625	6.81378793716431	6.94514846801758	6.9162220954895	7.22822046279907	6.91038942337036	7.10016345977783	7.00298643112183	7.08041000366211	7.01051187515259	6.89378929138184	7.49701261520386	7.50763988494873	7.16076850891113	7.01152801513672	6.97301244735718			9	9	9	14.1	14.1	14.1	113.08	0	51.279	248750000	14	0.0783411	0.211442	0.184149	1.8992	Q08379;A0A1W2PQY5;B7ZC06;H0Y7B8;A0A087WYC0	Q08379	Golgin subfamily A member 2	GOLGA2
6.69557809829712	6.32774925231934	6.74262285232544	6.7931547164917	7.084397315979	7.1935977935791	6.77321577072144	6.82936811447144	6.79576206207275	6.98700904846191	6.81563758850098	6.85311985015869	6.85779047012329	7.24699068069458	7.25253772735596	7.00983333587646			3	3	3	24.6	24.6	24.6	12.656	0	9.0074	151770000	12	0.135192	0.30468	0.183739	1.58543	E5RI99;P62888;A0A0B4J213;A0A0C4DH44	E5RI99;P62888	60S ribosomal protein L30	RPL30
6.50179862976074	6.51964426040649	6.19937610626221	6.53321266174316	6.71785354614258	6.29793548583984	6.5742974281311	6.6947808265686	6.84588527679443	6.58592319488525	6.86351299285889	6.7693920135498	6.92437744140625	6.34431123733521	6.70344591140747	6.77757883071899			3	3	3	18.8	18.8	18.8	14.307	0	9.9248	81170000	27	0.091414	0.233302	0.183366	1.81244	F5H6U7;Q9Y3E0;G3V1U5;F5GWD8;F5GXH6	F5H6U7;Q9Y3E0;G3V1U5	Vesicle transport protein GOT1B	GOLT1B
6.19986248016357	7.16885089874268	7.17536687850952	7.30691814422607	7.18726682662964	7.31399393081665	7.10957860946655	7.09930086135864	6.21006870269775	7.17152166366577	7.31489896774292	7.16244506835938	7.16607475280762	7.17292404174805	7.12994766235352	7.11650800704956			8	8	8	11.5	11.5	11.5	111.08	0	29.056	262050000	14	0.316612	0.527835	0.18286	1.03857	Q9Y6Y8;A0A0C4DH82;H7C4C4;H7C0V8	Q9Y6Y8;A0A0C4DH82	SEC23-interacting protein	SEC23IP
7.80551433563232	7.76588439941406	7.75952434539795	7.73836803436279	7.69916963577271	7.61855030059814	7.69206237792969	7.86039209365845	7.78995418548584	7.74298429489136	7.90315532684326	8.07572937011719	7.84107160568237	7.91769981384277	7.92125988006592	7.92031621932983	+	AARS_CTRL	6	6	1	49.6	49.6	16.3	15.55	0	47.223	1258400000	80	0.000203395	0.00568421	0.182632	4.97595	P08708	P08708	40S ribosomal protein S17	RPS17
7.1325159072876	7.11517763137817	7.03031635284424	6.87059688568115	7.16286277770996	7.03518962860107	6.96337699890137	7.00663709640503	6.90368127822876	7.1369423866272	7.40121078491211	7.14432525634766	7.06744289398193	7.30507183074951	7.28753280639648	7.10417985916138	+	AARS_CTRL	5	5	5	9.7	9.7	9.7	64.953	0	9.3369	223000000	17	0.0075507	0.0456359	0.182564	3.11844	Q9UNF1;Q5H907;Q5H909	Q9UNF1;Q5H907;Q5H909	Melanoma-associated antigen D2	MAGED2
6.76615285873413	6.43967342376709	6.44996643066406	5.97282743453979	6.65717792510986	6.75112390518188	6.38838338851929	6.56353330612183	6.5993709564209	6.54332685470581	6.41268682479858	6.9356632232666	6.76294088363647	6.74606561660767	6.71212768554688	6.60348033905029			2	2	2	24.7	24.7	24.7	8.4807	0.0062516	2.6014	90417000	4	0.11626	0.275235	0.18234	1.67428	P61952	P61952	Guanine nucleotide-binding protein G(I)/G(S)/G(O) subunit gamma-11	GNG11
7.96199989318848	8.00487995147705	7.80914878845215	7.85102605819702	7.97131776809692	8.00672245025635	7.86416673660278	7.75620222091675	7.82034587860107	7.83345937728882	8.00432109832764	8.0047082901001	7.97562026977539	8.16453170776367	8.22768115997314	8.04453945159912	+	AARS_CTRL	21	12	12	53.7	32.2	32.2	50.582	0	218.35	1603800000	143	0.0022249	0.022	0.182307	3.73348	P31150;G5E9U5	P31150	Rab GDP dissociation inhibitor alpha	GDI1
7.41291379928589	7.47077798843384	7.48438549041748	7.45774555206299	7.40531206130981	7.2758641242981	7.34105825424194	7.47288799285889	7.47843647003174	7.32727718353271	7.54822969436646	7.52170038223267	7.59417152404785	7.62318706512451	7.66515874862671	7.61477088928223	+	AARS_CTRL	12	12	12	31.3	31.3	31.3	58.946	0	36.81	531520000	69	0.000126208	0.00519403	0.18187	5.23519	Q3LXA3;H0YCY6;I3L252;E9PJG8	Q3LXA3;H0YCY6;I3L252	Bifunctional ATP-dependent dihydroxyacetone kinase/FAD-AMP lyase (cyclizing);ATP-dependent dihydroxyacetone kinase;FAD-AMP lyase (cyclizing)	DAK;TKFC
9.4949197769165	9.3385763168335	9.04292964935303	9.07689476013184	8.94193363189697	9.04952812194824	9.2279634475708	9.19103145599365	9.07885551452637	8.9867000579834	9.24888038635254	9.29554557800293	9.30388736724854	9.51333713531494	9.40623378753662	9.1782865524292			25	25	14	62.9	62.9	41.1	51.511	0	323.31	30015000000	455	0.0392928	0.135774	0.181429	2.27322	P02679;C9JEU5;C9JC84	P02679;C9JEU5;C9JC84	Fibrinogen gamma chain	FGG
7.43608331680298	7.54674005508423	7.24062395095825	7.3142466545105	7.38167428970337	7.26292562484741	7.36057424545288	7.29349517822266	7.28005456924438	7.18825340270996	7.44526147842407	7.38760328292847	7.38831424713135	7.66107416152954	7.67943716049194	7.508704662323	+	AARS_CTRL	11	11	11	26.1	26.1	26.1	76.28	0	41.505	427540000	63	0.00844614	0.0482138	0.181265	3.06201	Q06187;Q5JY90;U3NG26	Q06187;Q5JY90;U3NG26	Tyrosine-protein kinase BTK;Non-specific protein-tyrosine kinase	BTK
7.28564739227295	7.40713596343994	7.13741731643677	6.95565414428711	7.30074739456177	7.15515375137329	7.0190749168396	7.30528688430786	6.99403095245361	6.92149925231934	7.35658025741577	7.34452962875366	7.32161903381348	7.37200927734375	7.19703245162964	7.38449668884277			8	8	8	16.7	16.7	16.7	75.563	0	26.631	299860000	35	0.0278475	0.109635	0.181213	2.45365	Q9Y2J8	Q9Y2J8	Protein-arginine deiminase type-2	PADI2
7.38937854766846	7.47728061676025	7.44552659988403	7.59823226928711	7.54735612869263	7.21722078323364	7.38971519470215	7.72528266906738	7.90745449066162	7.6135139465332	7.55909252166748	7.84435892105103	7.77315711975098	7.80760955810547	7.71296119689941	7.57499122619629			9	9	9	26.4	26.4	26.4	57.563	0	61.684	756170000	67	0.0604901	0.175983	0.180932	2.04174	Q9Y285;K7ER00;K7ER16;K7EPH2;K7EK06;K7ERS0	Q9Y285;K7ER00;K7ER16;K7EPH2	Phenylalanine--tRNA ligase alpha subunit	FARSA
6.58144903182983	6.58430862426758	6.7497673034668	6.98334646224976	6.10069608688354	6.50827026367188	6.77725982666016	6.45347166061401	6.87325668334961	6.81378793716431	6.43288850784302	6.75993204116821	6.41756153106689	7.19047164916992	6.94245958328247	7.19714260101318			3	3	3	11.4	11.4	11.4	50.228	0	14.08	87195000	9	0.250104	0.456705	0.180848	1.19986	Q14314;A0A1B0GVK0	Q14314;A0A1B0GVK0	Fibroleukin	FGL2
8.67868232727051	8.90685176849365	8.44776248931885	8.34299468994141	8.98137474060059	8.5734167098999	8.49064636230469	8.25132179260254	8.46741580963135	8.36649799346924	8.61206340789795	8.698561668396	8.60369682312012	8.88579654693604	8.75094795227051	8.83626079559326			21	21	21	44.2	44.2	44.2	61.585	0	323.31	7432400000	240	0.108991	0.262132	0.180525	1.71177	Q14247;H0YCD9;H0YEV2	Q14247	Src substrate cortactin	CTTN
8.04902362823486	8.01363754272461	8.30131244659424	7.90153455734253	8.35102272033691	8.16046810150146	8.00885581970215	8.11441040039063	8.33663940429688	8.29210090637207	8.37381267547607	8.60836505889893	8.49238300323486	8.2061243057251	7.95357608795166	8.36447620391846			3	3	3	30.4	30.4	30.4	10.575	0	38.144	3202700000	77	0.0843418	0.221804	0.180222	1.85788	P80511	P80511	Protein S100-A12;Calcitermin	S100A12
7.95387554168701	8.05488109588623	7.93350267410278	7.94425058364868	8.01502418518066	8.04817008972168	7.85016202926636	7.75777530670166	7.89524030685425	7.89100170135498	8.02824592590332	8.15651893615723	8.11092662811279	8.1838960647583	8.2538948059082	7.9500093460083	+	AARS_CTRL	13	13	12	34.2	34.2	32.7	54.234	0	180.24	1799900000	137	0.00340643	0.0286579	0.179527	3.51868	Q9BR76;A0A087WW53;F5H390;F5H0D2	Q9BR76	Coronin-1B	CORO1B
6.4588360786438	6.29073858261108	6.49708461761475	6.3989634513855	6.79795503616333	6.54738140106201	6.57347536087036	6.615966796875	6.20400524139404	6.60694694519043	6.81300687789917	6.07653522491455	6.83669137954712	6.89234495162964	7.04384422302246	6.40863227844238			2	2	2	9.9	9.9	9.9	49.408	0	34.299	73281000	3	0.197361	0.393864	0.179374	1.35345	Q9Y4P8	Q9Y4P8	WD repeat domain phosphoinositide-interacting protein 2	WIPI2
6.87524652481079	6.8239369392395	6.99374055862427	6.87178897857666	6.8254976272583	6.86443376541138	6.92914819717407	6.9751148223877	6.95077848434448	6.32824754714966	7.0869288444519	6.90287256240845	6.93535089492798	6.99009466171265	7.225257396698	6.99602556228638			3	3	3	9.8	9.8	9.8	62.192	0	12.183	151430000	16	0.0584569	0.172299	0.178962	2.06035	F8W9W2;P43250;D6RHX8;D6RHC7	F8W9W2;P43250;D6RHX8	G protein-coupled receptor kinase 6	GRK6
8.25110244750977	8.34084033966064	7.8954005241394	8.17675685882568	8.23363018035889	8.27371883392334	7.96139240264893	7.98850536346436	8.03257846832275	7.91417932510376	8.1003360748291	8.12021160125732	8.10968017578125	8.47775745391846	8.54697418212891	8.35932350158691			8	8	6	47.7	47.7	39.4	24.608	0	58.281	2725700000	137	0.073855	0.20295	0.178903	1.932	O00194;K7ES41;K7EJ38	O00194;K7ES41	Ras-related protein Rab-27B	RAB27B
7.56902265548706	7.64491081237793	7.66329574584961	7.77967596054077	7.6433048248291	7.58916759490967	7.56608390808105	7.54000377655029	7.39865159988403	7.36774730682373	7.80219221115112	7.67926454544067	7.77092552185059	7.7684531211853	7.74640083312988	7.76021146774292	+	AARS_CTRL	14	14	14	30.3	30.3	30.3	88.067	0	78.955	831420000	75	0.00419236	0.032303	0.178388	3.41425	P40763;G8JLH9;K7EP08	P40763;G8JLH9	Signal transducer and activator of transcription 3;Signal transducer and activator of transcription	STAT3
7.56954956054688	7.63677883148193	6.98233461380005	7.06859397888184	7.32682704925537	7.28614187240601	7.12778472900391	7.26911592483521	7.13404941558838	6.79872035980225	7.29185724258423	7.47089529037476	7.39220428466797	7.54236459732056	7.47898483276367	7.2131724357605			9	9	8	16	16	14.8	75.122	0	22.889	365210000	32	0.13556	0.304566	0.178257	1.58381	P07225;G5E9F8;H7BXT0;C9K0R0	P07225;G5E9F8	Vitamin K-dependent protein S	PROS1
6.39977979660034	6.63431024551392	6.14092254638672	6.70445919036865	6.7332935333252	6.74401140213013	6.22956800460815	6.77856874465942	6.73048877716064	6.74197864532471	6.83515787124634	6.61336612701416	6.82943868637085	6.65906953811646	6.84865665435791	6.78617715835571			3	3	3	4.7	4.7	4.7	109.95	0	7.4967	64380000	4	0.105171	0.25673	0.17824	1.73236	Q96PE3;B8ZZB2	Q96PE3	Type I inositol 3,4-bisphosphate 4-phosphatase	INPP4A
7.72279024124146	7.79833984375	7.68305587768555	7.58584403991699	7.77127122879028	7.56458330154419	7.51291131973267	7.62400341033936	7.62848091125488	7.60756206512451	7.77238750457764	7.8065938949585	7.845618724823	8.00251197814941	7.76361513137817	7.77775287628174	+	AARS_CTRL	14	14	14	30.6	30.6	30.6	73.525	0	102.45	906770000	87	0.00206602	0.021012	0.178196	3.77095	O15231;H0Y704;H7BZT5;H7C1R1	O15231;H0Y704;H7BZT5	Zinc finger protein 185	ZNF185
6.8532600402832	6.21854305267334	6.52522325515747	6.5360164642334	6.7036337852478	6.34956455230713	6.24961757659912	6.87746095657349	6.68257141113281	6.91983461380005	6.22480249404907	6.36130714416504	6.74220085144043	7.13280391693115	7.1987943649292	6.95753526687622			5	5	5	20.9	20.9	20.9	37.418	0	14.777	47671000	7	0.296849	0.507587	0.178001	1.08361	P36959	P36959	GMP reductase 1	GMPR
7.5065860748291	7.71386003494263	6.99751329421997	6.81906318664551	7.45706415176392	7.34254121780396	7.11697292327881	7.17629384994507	7.25880479812622	7.11537742614746	7.6576771736145	7.5983419418335	7.74950456619263	7.43447303771973	6.99642419815063	7.1294641494751			5	5	5	38.4	38.4	38.4	20.145	0	57.362	454730000	35	0.237667	0.441049	0.17724	1.23359	A0A087WT59;P02766;A0A087WV45	A0A087WT59;P02766;A0A087WV45	Transthyretin	TTR
7.52886533737183	7.46723794937134	7.72162103652954	7.44575977325439	7.81103181838989	7.74652528762817	7.52976369857788	7.31298065185547	7.71119976043701	7.76302337646484	7.69507884979248	7.76249122619629	7.81227159500122	7.8799843788147	7.74628400802612	7.78774356842041			4	4	4	26.2	26.2	26.2	19.155	0	57.12	868560000	35	0.0279495	0.109953	0.176841	2.45175	A0A087WYT3;Q15185;B4DDC6	A0A087WYT3;Q15185;B4DDC6	Prostaglandin E synthase 3	PTGES3
7.68091535568237	7.91411542892456	7.46914434432983	7.54137945175171	8.11557769775391	7.80932378768921	7.96335315704346	7.66785430908203	7.51353740692139	7.46945381164551	7.88993453979492	7.99827671051025	7.95516300201416	7.90198135375977	7.87607908248901	7.72636032104492			22	3	3	72.1	18.4	18.4	20.621	0	92.071	1112500000	49	0.094001	0.237753	0.176834	1.7966	K7ENT6;K7ERG3;K7EPV9	K7ENT6;K7ERG3;K7EPV9		TPM4
9.23256397247314	9.23884868621826	9.16568946838379	9.15718460083008	9.17266082763672	9.23116397857666	9.09113883972168	9.01757621765137	9.16354942321777	9.16938018798828	9.28078269958496	9.25789451599121	9.26613712310791	9.45701885223389	9.47309303283691	9.30992794036865	+	AARS_CTRL	24	24	22	81.9	81.9	74.2	39.42	0	323.31	31409000000	536	0.000766337	0.0116606	0.176833	4.27741	P04075;J3KPS3;H3BQN4;H3BPS8;H3BUH7;H3BR04;H3BMQ8;H3BR68;H3BU78	P04075;J3KPS3;H3BQN4;H3BPS8;H3BUH7;H3BR04	Fructose-bisphosphate aldolase A;Fructose-bisphosphate aldolase	ALDOA
7.43814659118652	7.55777168273926	7.48727989196777	7.37827062606812	7.39967393875122	7.36784029006958	7.53505325317383	7.2286057472229	7.31952238082886	6.69412517547607	7.56421613693237	7.36969804763794	7.37202787399292	7.54856157302856	7.64082908630371	7.60892152786255			8	8	8	40.4	40.4	40.4	30.188	0	37.029	474500000	42	0.126793	0.292124	0.176747	1.62343	P29218;H0YBL1;E5RIP7;E5RG94;E5RHE9;E5RG13;E5RI82;E5RIF4;E5RGY4	P29218;H0YBL1;E5RIP7;E5RG94;E5RHE9;E5RG13;E5RI82	Inositol monophosphatase 1	IMPA1
8.74194717407227	8.8424596786499	8.53414058685303	8.52529144287109	9.00855731964111	8.81955718994141	8.68019962310791	8.60473346710205	8.52833843231201	8.40842628479004	8.56026554107666	8.93727684020996	8.98436546325684	8.90948104858398	8.83037090301514	8.85233974456787			15	15	15	31.4	31.4	31.4	52.494	0	323.31	10022000000	267	0.0680807	0.191948	0.176318	1.97698	P10909;E7ERK6;H0YC35;H0YLK8;E7ETB4;H0YAS8;E5RG36;E5RGB0;E5RH61;E5RJZ5	P10909;E7ERK6;H0YC35;H0YLK8	Clusterin;Clusterin beta chain;Clusterin alpha chain;Clusterin	CLU
6.7092866897583	6.19672966003418	6.60187721252441	6.51789712905884	6.79880952835083	6.39705753326416	6.8007926940918	6.62758636474609	6.71010875701904	6.53729629516602	6.2344446182251	6.89245080947876	6.80055904388428	6.76261854171753	6.95991373062134	6.94532203674316			5	5	5	10.2	10.2	10.2	86.147	0	9.6246	80043000	7	0.146072	0.320172	0.176141	1.5391	Q9C0I1	Q9C0I1	Myotubularin-related protein 12	MTMR12
7.48128509521484	7.28782415390015	7.31672477722168	7.46605157852173	7.45747327804565	7.29285383224487	7.57912015914917	6.73596620559692	7.62341451644897	7.67984580993652	7.55763959884644	7.46197843551636	7.56260204315186	7.47816228866577	7.79096031188965	7.55733871459961			4	4	4	52.7	52.7	52.7	12.99	0	25.651	638180000	32	0.153672	0.333091	0.176058	1.50845	K7EM56;A0A0B4J2B4;S4R417;K7ELC2;P62841;S4R456;K7EJ78;K7EQJ5	K7EM56;A0A0B4J2B4;S4R417;K7ELC2;P62841;S4R456;K7EJ78;K7EQJ5	40S ribosomal protein S15	RPS15
7.5233302116394	7.56388425827026	6.96864652633667	6.55843257904053	6.39186954498291	6.43541431427002	7.33559846878052	6.83645057678223	6.53351783752441	6.38171052932739	7.31348752975464	7.23243713378906	7.18633460998535	6.75326108932495	6.67271661758423	7.00919580459595			5	5	5	43.2	43.2	43.2	10.649	0	22.335	219620000	31	0.421942	0.626202	0.17502	0.827305	V9GYG9;V9GYM3;P02652;V9GYE3;V9GYC1;V9GYS1	V9GYG9;V9GYM3;P02652;V9GYE3;V9GYC1;V9GYS1	Apolipoprotein A-II;Proapolipoprotein A-II;Truncated apolipoprotein A-II	APOA2
6.40913581848145	6.6769495010376	6.61974000930786	6.58402585983276	6.51599168777466	6.68995666503906	6.60613393783569	6.63528156280518	6.62795639038086	6.36070156097412	6.83827590942383	7.00043392181396	7.18639135360718	6.60047197341919	6.4741849899292	6.38581943511963			3	3	3	7.5	7.5	7.5	54.643	0	6.8848	79693000	10	0.124446	0.288343	0.175009	1.63443	Q15750	Q15750	TGF-beta-activated kinase 1 and MAP3K7-binding protein 1	TAB1
6.55671119689941	6.38020324707031	7.21023845672607	7.14110469818115	7.22214412689209	7.12846374511719	7.23039770126343	6.48784017562866	7.25918769836426	7.15454578399658	7.27692127227783	7.31862688064575	6.3987889289856	7.32666349411011	7.34139490127563	7.24936962127686			4	4	4	22.4	22.4	22.4	33.112	0	16.314	243340000	8	0.360747	0.57059	0.174877	0.944872	Q99598;C4P0D6;C4P0D8;C4P0D4;Q5VVQ1	Q99598;C4P0D6;C4P0D8;C4P0D4;Q5VVQ1	Translin-associated protein X	TSNAX;DISC1
7.52284812927246	7.60564994812012	7.50703239440918	7.56063604354858	7.32141208648682	7.50516366958618	7.52141284942627	7.5811071395874	7.38230514526367	7.49539184570313	7.72276544570923	7.73661136627197	7.73099994659424	7.67196846008301	7.57757234573364	7.60994625091553	+	AARS_CTRL	8	8	8	43.4	43.4	43.4	30.638	0	24.838	663340000	57	0.000905531	0.0121946	0.174681	4.19142	F2Z2Y4;O00764	F2Z2Y4;O00764	Pyridoxal kinase	PDXK
9.44470024108887	9.43385028839111	9.40688037872314	9.28611946105957	9.43619441986084	9.61632823944092	9.29684066772461	9.3635368347168	9.18061351776123	9.34042453765869	9.47793102264404	9.45140266418457	9.39047622680664	9.68182849884033	9.68826866149902	9.63731956481934			12	12	12	91.4	91.4	91.4	15.054	0	298.67	54855000000	1164	0.0153135	0.0731304	0.173989	2.7609	P07737;K7EJ44;CON__P02584;I3L3D5	P07737;K7EJ44	Profilin-1	PFN1
6.66780519485474	6.31153774261475	6.40551710128784	6.5405421257019	6.63289880752563	6.58370876312256	6.5572304725647	6.70733165740967	6.80724382400513	6.64311695098877	6.82104158401489	6.95885038375854	6.93062829971313	6.79584550857544	6.28070545196533	6.7690372467041			2	2	2	7.4	7.4	7.4	57.854	0	7.4137	81548000	9	0.0938757	0.23783	0.173658	1.79736	A0A0D9SG79;Q9NZ09	A0A0D9SG79;Q9NZ09	Ubiquitin-associated protein 1	UBAP1
6.7666654586792	6.723464012146	6.84866952896118	6.88270664215088	6.84196615219116	6.6914439201355	6.6686749458313	6.70204925537109	6.80075120925903	6.67345428466797	6.77992105484009	6.87878036499023	6.93957901000977	7.02812385559082	7.06367111206055	6.9037299156189	+	AARS_CTRL	6	6	6	27.4	27.4	27.4	39.318	0	35.228	111920000	37	0.0020896	0.0211155	0.172316	3.76521	P46734;J3KRV4;E9PRZ0;J3QR49;X6RB39;J3QL77;E9PMA8	P46734	Dual specificity mitogen-activated protein kinase kinase 3	MAP2K3
6.4511194229126	6.50088453292847	6.46487665176392	6.2895622253418	6.70796155929565	6.57965803146362	6.5415415763855	6.64441871643066	6.64846754074097	6.55140113830566	6.56607294082642	6.90561771392822	6.79525423049927	6.38732290267944	7.00551223754883	6.6006932258606			2	2	2	23.5	23.5	23.5	14.471	0	9.4898	68425000	6	0.0687516	0.193319	0.17209	1.97158	E9PPB0;C9JRS3;E9PLN4;E9PS81;E9PMY8;E9PJF2;C9JTC5;E7EN86;P52747;C9J2G7;C9JCG1;E9PLS7	E9PPB0;C9JRS3;E9PLN4;E9PS81;E9PMY8;E9PJF2;C9JTC5;E7EN86;P52747;C9J2G7;C9JCG1;E9PLS7	Zinc finger protein 143	ZNF143
8.82084465026855	8.88362121582031	8.45406723022461	8.44687843322754	8.87208080291748	8.87054443359375	8.31987571716309	8.33747959136963	8.25442695617676	8.19981002807617	8.56050395965576	8.91498851776123	8.84046363830566	8.79498958587646	8.51901340484619	8.67272567749023			34	6	0	74	17.2	0	33.222	0	47.903	9015500000	57	0.198762	0.395599	0.171151	1.34897	J3KN67;D6RGJ6;H0YLS7	J3KN67		TPM3
9.47794532775879	9.55721855163574	9.46751976013184	9.50695133209229	9.43708419799805	9.40462875366211	9.47522068023682	9.52090263366699	9.47030735015869	9.474609375	9.6177339553833	9.64240550994873	9.62481784820557	9.68366813659668	9.68363189697266	9.64812564849854	+	AARS_CTRL	28	28	25	74.7	74.7	66.1	47.168	0	323.31	66561000000	1937	5.00872e-07	0.00266667	0.170825	8.71181	P06733;K7EM90;P13929;E5RI09;E5RG95;K7EPM1;K7EKN2;E5RGZ4	P06733;K7EM90	Alpha-enolase;Enolase	ENO1
10.3696794509888	10.4342651367188	10.0575904846191	10.1173706054688	10.2794847488403	10.1838960647583	10.0755834579468	10.0093660354614	10.0756931304932	10.0450096130371	10.2630205154419	10.2687654495239	10.2644395828247	10.4844846725464	10.4551496505737	10.2757024765015			146	146	130	72.3	72.3	67	269.76	0	323.31	314880000000	5006	0.0272523	0.107994	0.170467	2.46487	Q9Y490	Q9Y490	Talin-1	TLN1
8.88380908966064	8.88439846038818	8.8063907623291	8.78790664672852	8.89642143249512	8.89253425598145	8.76606273651123	8.70296478271484	8.91972160339355	8.80285549163818	8.94502067565918	8.85055446624756	8.81064891815186	9.12952899932861	9.25360488891602	9.03846168518066			18	17	17	56.3	52.7	52.7	36.638	0	159.66	14040000000	344	0.0131336	0.0658189	0.17033	2.83893	P07195;A8MW50;C9J7H8;F5H793	P07195;A8MW50;C9J7H8	L-lactate dehydrogenase B chain;L-lactate dehydrogenase	LDHB
8.51751232147217	8.63613700866699	8.64854526519775	8.42959117889404	8.68359661102295	8.61598205566406	8.51691818237305	8.45671558380127	8.55075454711914	8.3649263381958	8.65538787841797	8.70068645477295	8.717453956604	8.7611083984375	8.62574481964111	8.8139476776123	+	AARS_CTRL	16	16	16	59.4	59.4	59.4	29.717	0	151.98	7769300000	269	0.00330136	0.0280936	0.17032	3.53444	Q14847;C9J9W2;F6S2S5;J3KSN1;K7ESD6	Q14847;C9J9W2	LIM and SH3 domain protein 1	LASP1
6.26979541778564	6.27509880065918	6.89853096008301	6.55607891082764	6.5350546836853	6.25152063369751	6.4742431640625	6.78030490875244	6.6761269569397	5.95705604553223	6.47372627258301	6.71545171737671	6.84733200073242	6.67784404754639	6.65688371658325	6.45235967636108			3	3	3	12.2	12.2	12.2	37.531	0	6.1014	84178000	8	0.199642	0.395523	0.169885	1.34617	A0A0A0MQR2;Q9BY42;A2A2L5;A2A2L6	A0A0A0MQR2;Q9BY42;A2A2L5	Protein RTF2 homolog	RTFDC1
7.85424518585205	7.9543776512146	7.64426136016846	7.56614255905151	7.82359170913696	7.71780347824097	7.5037088394165	7.32097673416138	7.77886724472046	7.67504453659058	7.7891788482666	7.88833093643188	7.83720302581787	7.91118431091309	7.89375066757202	7.80194520950317			20	20	20	22.7	22.7	22.7	140.73	0	99.244	1004000000	86	0.0488254	0.154805	0.169697	2.15755	A0A1B0GTW1;Q9UDY2;U3KQJ2;B1AN86	A0A1B0GTW1;Q9UDY2	Tight junction protein ZO-2	TJP2
6.99307441711426	7.03165102005005	6.65431833267212	6.54772758483887	6.74019479751587	6.32217979431152	6.71642923355103	6.65430688858032	6.62489604949951	6.4883861541748	7.15035724639893	7.01548528671265	7.01911640167236	7.0518856048584	6.27515697479248	6.56931924819946			2	2	2	75.7	75.7	75.7	4.1915	0	6.1299	114960000	6	0.241521	0.444546	0.16957	1.22299	H3BS66;B2RUZ4	H3BS66;B2RUZ4	Small integral membrane protein 1	SMIM1
6.93248414993286	6.29907417297363	6.19940519332886	6.9900369644165	6.48183107376099	6.15965986251831	6.91110944747925	6.59283065795898	6.44053173065186	7.1800971031189	7.15567016601563	6.89198303222656	6.92002391815186	6.74394655227661	6.25902223587036	6.75824403762817			3	3	3	4.3	4.3	4.3	121.74	0	8.6969	160550000	11	0.351537	0.56192	0.169442	0.963724	Q9Y3P9;A0A0U1RQV7;B5MCD9;E9PS63;F5H8L0;B7ZAP0	Q9Y3P9	Rab GTPase-activating protein 1	RABGAP1
7.04269361495972	7.06348371505737	7.10435056686401	7.04637813568115	7.17449569702148	7.08206701278687	7.01924085617065	6.88661432266235	6.92692852020264	6.95151233673096	7.1326117515564	7.27214336395264	7.14192008972168	7.16604518890381	7.15354061126709	7.32848167419434	+	AARS_CTRL	8	8	8	32	32	32	53.166	0	43.532	224890000	25	0.00173367	0.019069	0.169347	3.85982	E9PIR7;F8W809;A0A087WSW9;A0A182DWI3;A0A087WSY9;Q16881;E2QRB9;E9PKD3;E9PQI3;E9PLT3;E9PKI4;A0A0B4J225;E9PIZ5	E9PIR7;F8W809;A0A087WSW9;A0A182DWI3;A0A087WSY9;Q16881;E2QRB9	Thioredoxin reductase 1, cytoplasmic	TXNRD1
6.72013330459595	7.11196804046631	7.32791042327881	7.33071804046631	7.43229579925537	7.36711359024048	7.25326538085938	7.10195302963257	7.13839721679688	6.98701810836792	7.36025238037109	7.23641109466553	7.18639135360718	7.54948139190674	7.19739103317261	7.54702377319336			6	6	6	29	29	29	27.086	0	19.397	336590000	31	0.121192	0.283211	0.169081	1.64999	J3KNF4;O14618;E9PP76;E9PK03	J3KNF4;O14618;E9PP76	Copper chaperone for superoxide dismutase;Superoxide dismutase [Cu-Zn]	CCS
6.96060848236084	7.1308159828186	7.10571432113647	7.06981611251831	6.86354303359985	6.78453874588013	7.15971755981445	7.22626447677612	6.81505298614502	6.87856197357178	7.19717025756836	7.06340837478638	7.10666656494141	7.19981002807617	7.22543859481812	7.21795749664307			2	2	2	16	16	16	21.445	0	18.02	207350000	29	0.0275498	0.108668	0.168945	2.45923	Q9BY32	Q9BY32	Inosine triphosphate pyrophosphatase	ITPA
7.48174333572388	7.37593793869019	6.99305248260498	6.89486408233643	7.48257350921631	7.52011632919312	7.09032869338989	7.2234959602356	7.10663270950317	7.04727506637573	7.45838117599487	7.41470623016357	7.39508152008057	7.445152759552	7.18210077285767	7.44194650650024			7	7	7	33.5	33.5	33.5	40.75	0	48.819	371190000	64	0.114515	0.273247	0.167959	1.68309	E9PI30;P56202;H0YDT2	E9PI30;P56202;H0YDT2	Cathepsin W	CTSW
6.48084735870361	6.51202583312988	6.83521270751953	6.68602085113525	6.07506704330444	6.46874856948853	6.48702096939087	6.64282464981079	6.29165124893188	6.51882791519165	6.73206377029419	6.98832702636719	7.00685119628906	6.45438146591187	6.41058444976807	6.41408491134644			14	1	0	53.8	4.9	0	36.725	0.0003198	5.5147	35916000	5	0.193004	0.38903	0.167891	1.36756	A0A1W2PRZ0;A0A140T937;A0A140T912;A0A140T930;Q29960	A0A1W2PRZ0;A0A140T937;A0A140T912;A0A140T930;Q29960	HLA class I histocompatibility antigen, Cw-16 alpha chain	HLA-C
7.66081809997559	7.76935529708862	7.16115808486938	7.63866901397705	7.97522974014282	7.67666625976563	7.66273880004883	7.63414478302002	7.82907199859619	7.66777992248535	7.6594123840332	7.65195608139038	7.7232666015625	8.18528747558594	8.06243133544922	7.72999048233032			15	15	15	28.1	28.1	28.1	75.693	0	56.12	1016300000	78	0.154278	0.333619	0.167828	1.50606	P18054;K7ENN9	P18054	Arachidonate 12-lipoxygenase, 12S-type	ALOX12
6.31992292404175	6.50095081329346	7.30809450149536	7.12142848968506	6.78712224960327	7.41733884811401	7.32012557983398	6.56837749481201	7.19019174575806	7.11574363708496	7.18287086486816	7.30382204055786	7.42506122589111	6.55992937088013	7.1658673286438	7.15639781951904			2	2	2	28.9	28.9	28.9	15.961	0	31.457	267620000	13	0.383031	0.590639	0.167395	0.900601	Q6QNY1	Q6QNY1	Biogenesis of lysosome-related organelles complex 1 subunit 2	BLOC1S2
7.40793466567993	7.53674793243408	7.55830049514771	7.28918743133545	7.47048377990723	7.61982345581055	7.61197805404663	7.32045793533325	7.4181022644043	7.49564123153687	7.38033771514893	7.76803112030029	7.80669546127319	7.63415479660034	7.56220960617065	7.68847322463989			12	12	12	17.9	17.9	17.9	118.58	0	40.757	621750000	33	0.0261181	0.105283	0.167118	2.48692	Q5M775;J3KRN9;J3QQM0;J3KSG2;J3KRD8;J3KRB9;J3KTI9;J3QRQ9;J3QS22;J3KS18;J3QSD6	Q5M775	Cytospin-B	SPECC1
9.77609825134277	9.78689289093018	9.45421981811523	9.48347282409668	9.61281585693359	9.54477500915527	9.41632461547852	9.37805271148682	9.53492641448975	9.50913524627686	9.68515968322754	9.61361980438232	9.62670993804932	9.82781505584717	9.86066150665283	9.68617153167725			70	70	70	66.1	66.1	66.1	123.8	0	323.31	75725000000	1585	0.0237921	0.0988678	0.167018	2.53516	P18206;A0A096LPE1	P18206	Vinculin	VCL
7.37300395965576	7.30689668655396	7.28645658493042	7.31266403198242	7.23177528381348	7.15026521682739	7.27544975280762	7.29481887817383	7.2145791053772	7.19835472106934	7.4093918800354	7.30269861221313	7.38147592544556	7.42147207260132	7.65669202804565	7.41492319107056	+	AARS_CTRL	11	4	4	44.7	22.1	22.1	42.293	0	47.932	403220000	23	0.0025887	0.0247881	0.166683	3.657	P42025	P42025	Beta-centractin	ACTR1B
7.4708514213562	7.51388311386108	7.42173528671265	7.27792978286743	7.51790809631348	7.59748697280884	7.16808462142944	6.96631526947021	7.10002565383911	6.63837242126465	7.43256855010986	7.21885061264038	7.27334833145142	7.66651821136475	7.58216571807861	7.43010711669922			4	3	3	26.1	21.8	21.8	18.506	0	10.321	409840000	30	0.240396	0.444476	0.166667	1.22607	P60981;F6RFD5	P60981;F6RFD5	Destrin	DSTN
7.38051891326904	7.5667085647583	7.28789138793945	7.30937480926514	7.25522422790527	7.42191648483276	7.23471975326538	7.26752376556396	7.42493057250977	7.50203084945679	7.56929206848145	7.51881647109985	7.54765176773071	7.51744651794434	7.6092209815979	7.4279727935791	+	AARS_CTRL	11	9	9	12.1	10.4	10.4	142.69	0	20.094	492180000	30	0.00513655	0.0353115	0.16665	3.31215	Q9H2G2	Q9H2G2	STE20-like serine/threonine-protein kinase	SLK
7.27875375747681	7.23431491851807	7.10202169418335	7.13567304611206	7.29431200027466	7.15636730194092	7.10595273971558	6.55998849868774	7.11297369003296	7.16259431838989	7.05507230758667	7.14749097824097	7.04206323623657	7.51789474487305	7.58062839508057	7.34228467941284			5	5	5	27.3	27.3	27.3	32.464	0	18.427	270360000	33	0.159899	0.34163	0.166611	1.48428	Q5SQ64;A0A140T8Z4;A0A0G2JK05	Q5SQ64;A0A140T8Z4;A0A0G2JK05	Lymphocyte antigen 6 complex locus protein G6f	LY6G6F
7.9884204864502	6.75388193130493	6.38531064987183	6.21110391616821	7.40561962127686	6.57489633560181	7.70891332626343	6.47577047348022	6.43214511871338	6.36403131484985	7.28413724899292	6.67956066131592	6.43827629089355	7.39413642883301	6.57136821746826	7.610511302948			1	1	1	4.9	4.9	4.9	26.21	0	23.833	680840000	7	0.59129	0.763393	0.166322	0.549546	Q9BVC6	Q9BVC6	Transmembrane protein 109	TMEM109
7.16642999649048	7.0500316619873	7.03885841369629	7.15207433700562	7.35783958435059	7.22128391265869	7.08055448532104	7.10095596313477	7.0933518409729	6.86746740341187	7.09659719467163	7.32649993896484	7.23451709747314	7.49847602844238	7.31096935272217	7.20528554916382			3	3	3	22.9	22.9	22.9	18.422	0	29.441	275590000	39	0.0277606	0.109509	0.165839	2.45527	J3QQR8;J3QKR4;J3QQX6;J3QRQ1;J3QRT5;P13598	J3QQR8;J3QKR4;J3QQX6;J3QRQ1;J3QRT5;P13598	Intercellular adhesion molecule 2	ICAM2
7.09187793731689	6.53294515609741	7.19189786911011	6.71041345596313	6.98125219345093	6.87604236602783	6.93449354171753	7.06013107299805	5.99204015731812	6.80443239212036	7.2208399772644	6.81845664978027	6.86502695083618	7.11196804046631	6.91763687133789	6.95882177352905			4	4	4	43.1	43.1	43.1	17.778	0	14.07	156140000	17	0.296913	0.507404	0.164572	1.08346	J3KRI4;O43237;J3KRZ2	J3KRI4;O43237;J3KRZ2	Cytoplasmic dynein 1 light intermediate chain 2	DYNC1LI2
9.39734935760498	9.49715042114258	9.04583168029785	9.20131492614746	9.31891822814941	9.27121448516846	9.15189075469971	9.07718658447266	9.09548282623291	9.12577438354492	9.2909688949585	9.21253395080566	9.19348621368408	9.55304527282715	9.65739059448242	9.38649940490723			39	39	39	67.8	67.8	67.8	75.952	0	323.31	32951000000	820	0.0737184	0.203145	0.164109	1.93302	Q86UX7;F5H1C6;H0YFT5;F5H3I6	Q86UX7;F5H1C6	Fermitin family homolog 3	FERMT3
8.13519668579102	8.05449771881104	8.21370410919189	8.05319404602051	8.1062593460083	7.98566436767578	8.24516677856445	7.80360746383667	8.11035442352295	8.02019596099854	8.22091865539551	8.4196252822876	8.39005184173584	8.20433712005615	8.00496578216553	8.18078517913818			8	8	8	45.5	45.5	45.5	24.95	0	178.8	2576400000	73	0.0336531	0.124119	0.163997	2.35481	Q9H444;P59074	Q9H444	Charged multivesicular body protein 4b	CHMP4B
7.1697039604187	7.23083209991455	7.17972421646118	7.15784931182861	6.22088575363159	6.5767183303833	7.17612028121948	7.24331092834473	6.43739223480225	7.20980978012085	7.39585018157959	7.05598974227905	7.16687393188477	7.29016828536987	7.29609441757202	6.53838872909546			3	3	3	20.4	20.4	20.4	26.132	0	8.6272	257180000	20	0.396879	0.603302	0.16366	0.873971	Q9UJ68;E5RJK1;H0YAN3;E5RIA9	Q9UJ68	Mitochondrial peptide methionine sulfoxide reductase	MSRA
7.17356491088867	7.13557767868042	7.04060220718384	6.96760416030884	7.02378749847412	7.16375732421875	7.09349155426025	6.46790552139282	7.01949024200439	7.15965747833252	7.32809400558472	7.19937133789063	7.11981678009033	7.15296077728271	7.17283630371094	7.15268564224243			4	4	4	11.7	11.7	11.7	57.734	0	11.432	235600000	14	0.0887796	0.229873	0.163084	1.82899	G3V1A6;P57764;E9PIB2;E9PQ48;E9PNZ0;E9PQR9;H0YDB0	G3V1A6;P57764;E9PIB2	Gasdermin-D	GSDMD
7.92757558822632	7.85634231567383	7.95400619506836	7.9154314994812	8.06569194793701	8.0588436126709	7.82065439224243	7.83330631256104	8.08767509460449	7.96781921386719	8.09349155426025	8.03342342376709	8.05682849884033	8.0985746383667	8.28357219696045	8.10469150543213	+	AARS_CTRL	13	11	11	43.1	35.4	35.4	39.455	0	137.88	2196900000	144	0.00479148	0.0343409	0.163029	3.34711	P09972;A8MVZ9;J3KSV6;J3QKP5;C9J8F3;J3QKK1;K7EKH5	P09972;A8MVZ9;J3KSV6;J3QKP5	Fructose-bisphosphate aldolase C;Fructose-bisphosphate aldolase	ALDOC
6.05646705627441	6.61904239654541	7.16055870056152	7.0869288444519	7.25406455993652	7.13909149169922	7.18901300430298	6.7296347618103	7.27593278884888	7.12290382385254	6.78997182846069	7.23279285430908	7.33819723129272	7.16743564605713	7.15842294692993	7.06673574447632			4	4	4	16.7	16.7	16.7	41.193	0	13.374	261180000	16	0.355762	0.566242	0.162229	0.955032	Q15050	Q15050	Ribosome biogenesis regulatory protein homolog	RRS1
6.86084699630737	6.10495281219482	6.47963571548462	6.88072776794434	6.57070636749268	6.48185634613037	6.84707260131836	6.40891885757446	7.03257846832275	7.23550319671631	6.82663822174072	6.92240381240845	6.89858818054199	6.83399438858032	6.71465682983398	6.91721677780151			8	8	8	8.4	8.4	8.4	170.9	0	17.646	129740000	16	0.273348	0.48424	0.16197	1.14017	Q9UIG0	Q9UIG0	Tyrosine-protein kinase BAZ1B	BAZ1B
9.62206935882568	9.57918930053711	9.54781150817871	9.58281326293945	9.5080041885376	9.52495384216309	9.5325756072998	9.54681396484375	9.54047966003418	9.55808448791504	9.67777156829834	9.66311645507813	9.64347267150879	9.78573513031006	9.81673145294189	9.70993995666504	+	AARS_CTRL	40	40	3	74.4	74.4	7.3	57.936	0	323.31	74575000000	1280	1.87334e-05	0.00193548	0.161848	6.32557	P14618;B4DNK4	P14618;B4DNK4	Pyruvate kinase PKM;Pyruvate kinase	PKM
8.3917989730835	8.42678737640381	8.15283870697021	8.17837238311768	8.3320140838623	8.45078754425049	8.19331932067871	7.98498630523682	8.16823196411133	8.118727684021	8.269700050354	8.36070728302002	8.34000778198242	8.46514511108398	8.47180461883545	8.49967288970947			14	14	14	64.4	64.4	64.4	32.616	0	177.77	3584600000	156	0.0349308	0.126969	0.161387	2.33525	B4DDF4;B4DUT8;Q99439;A0A087X271;H3BVI6;A0A087X1X5;K7ES69;H3BQH0;A0A087WV51;U3KPS3;Q15417	B4DDF4;B4DUT8;Q99439;A0A087X271;H3BVI6;A0A087X1X5;K7ES69	Calponin;Calponin-2	CNN2
7.32809400558472	7.2027063369751	7.30741024017334	7.38662385940552	7.41232633590698	7.16722869873047	7.2985258102417	7.37917852401733	7.34327077865601	7.29503917694092	7.40560245513916	7.48957872390747	7.46576929092407	7.52188301086426	7.4544792175293	7.50298690795898	+	AARS_CTRL	11	11	11	15.1	15.1	15.1	116.05	0	63.059	413020000	35	0.000377005	0.00784127	0.161343	4.64731	F5GX51;Q9Y4F9;F5H029;B7Z6U4;H3BP45	F5GX51;Q9Y4F9;F5H029;B7Z6U4	Protein FAM65B	FAM65B
6.83075475692749	6.54576444625854	6.67547082901001	6.77346277236938	6.46854019165039	6.8142466545105	6.27937126159668	6.77095460891724	6.58249568939209	6.42461156845093	7.05960130691528	6.7552752494812	6.77085447311401	6.67225503921509	6.7345757484436	6.67162656784058			2	2	2	7.3	7.3	7.3	51.504	0.00060423	4.519	69898000	5	0.0937215	0.237612	0.160797	1.79829	A0A0B4J2A0;Q9UHJ6	A0A0B4J2A0;Q9UHJ6	Sedoheptulokinase	TRPV1;SHPK
6.61122417449951	6.31795930862427	6.56292295455933	6.68042612075806	6.82497787475586	6.82565975189209	6.57451725006104	6.86884498596191	6.62478733062744	6.61849784851074	6.71307039260864	6.75528764724731	6.78411769866943	6.97112274169922	7.01004552841187	6.63348865509033			3	3	3	19.6	19.6	19.6	20.807	0	7.3351	92486000	13	0.0689215	0.193372	0.160207	1.97022	A8MTC6;Q96AX2;A8MSP2;A8MZI4;B7Z3L0	A8MTC6;Q96AX2;A8MSP2;A8MZI4;B7Z3L0	Ras-related protein Rab-37	RAB37
6.52297735214233	6.65866708755493	6.41017055511475	6.17555570602417	7.00112771987915	6.47684621810913	6.55798625946045	6.84768342971802	6.65798997879028	6.58931112289429	6.97179985046387	6.92073345184326	6.92086935043335	6.76314163208008	6.53387832641602	6.38876724243164			3	3	3	16.9	16.9	16.9	47.219	0	12.19	75831000	6	0.202522	0.398388	0.160033	1.33707	Q14653;M0QYT9;M0R007;M0R3E9;M0QYX3;M0R3C2;M0R205;M0QZB8;M0QZB7	Q14653;M0QYT9	Interferon regulatory factor 3	IRF3
6.85658979415894	7.10687065124512	6.18614864349365	6.88610124588013	6.51251935958862	6.62682247161865	6.86073923110962	6.29944229125977	7.02300548553467	7.08614635467529	6.85097074508667	6.87915897369385	7.11082553863525	6.85300445556641	6.83486557006836	6.8939003944397			10	6	4	17.1	11	7.7	81.471	0	15.723	138190000	20	0.26825	0.478849	0.159349	1.15292	E9PGT3;Q15418;B7Z3B5;E9PMM7;Q5SVM6	E9PGT3;Q15418	Ribosomal protein S6 kinase;Ribosomal protein S6 kinase alpha-1	RPS6KA1
7.05537843704224	7.11411046981812	7.06546783447266	6.99005460739136	7.03330326080322	6.73049163818359	6.93355798721313	7.04828643798828	7.01661539077759	6.79008817672729	6.98934316635132	7.05438327789307	7.06213045120239	7.11756944656372	7.15806102752686	7.44100332260132			3	3	3	5.3	5.3	5.3	115.96	0	40.614	188820000	39	0.0425485	0.141333	0.159346	2.23101	Q96P70	Q96P70	Importin-9	IPO9
6.67507219314575	6.72420215606689	6.88161277770996	6.85752534866333	6.77631378173828	6.29603099822998	6.54637622833252	6.72944021224976	6.62953186035156	6.64722633361816	7.05138397216797	6.881019115448	7.05499601364136	6.56851863861084	6.68583106994629	6.7717342376709			13	4	4	34.8	15.7	15.7	49.857	0	11.267	96546000	9	0.107167	0.259371	0.159247	1.72153	Q9BUF5;K7ESM5;K7EL29;K7ES63;K7EN98;K7ESQ3;K7EQT3;K7EJ64;K7ERA8;K7EJZ4;K7EPE5	Q9BUF5;K7ESM5	Tubulin beta-6 chain	TUBB6
7.31156301498413	7.27445793151855	7.1618766784668	7.15247201919556	7.25217294692993	7.25916385650635	7.07878303527832	6.5706992149353	7.2035493850708	7.27838754653931	7.32680654525757	7.226393699646	7.16908645629883	7.32803297042847	7.47436189651489	7.35460758209229			6	6	6	17	17	17	46.638	0	12.432	286240000	14	0.118876	0.279707	0.158902	1.66129	O60268;H3BMU3;H3BNA7	O60268;H3BMU3;H3BNA7	Uncharacterized protein KIAA0513	KIAA0513
6.0764217376709	6.36614274978638	6.76036977767944	6.4455771446228	6.4880428314209	6.36501979827881	6.31649446487427	6.43310976028442	6.50261688232422	6.45291614532471	6.42148876190186	6.72339010238647	6.55946350097656	6.49594640731812	6.81876707077026	6.45181703567505			1	1	1	35.1	35.1	35.1	6.2107	0	11.734	41687000	27	0.088654	0.229755	0.157808	1.82979	Q8WXC6	Q8WXC6	Myeloma-overexpressed gene 2 protein	MYEOV2
8.37732410430908	8.402587890625	8.35403156280518	8.36930847167969	8.34291553497314	8.33567810058594	8.31494140625	8.34331035614014	8.32130813598633	8.25618839263916	8.50704574584961	8.49053478240967	8.42612075805664	8.55246162414551	8.50672149658203	8.51025009155273	+	AARS_CTRL	17	17	17	61.5	61.5	61.5	50.435	0	185.5	4705200000	248	2.76209e-06	0.0016	0.157096	7.52732	Q07960;H0YE29;E9PNR6	Q07960;H0YE29	Rho GTPase-activating protein 1	ARHGAP1
7.598473072052	7.5899829864502	7.42257356643677	7.35724878311157	7.47859525680542	7.63211297988892	7.32006311416626	7.40752696990967	7.46496629714966	7.5793833732605	7.69636535644531	7.51351070404053	7.54562854766846	7.77865743637085	7.7430624961853	7.57524538040161			5	5	5	34.6	34.6	34.6	20.478	0	21.821	614610000	69	0.0154789	0.0735207	0.156986	2.75544	P51452;K7ES89;K7ELG5	P51452;K7ES89	Dual specificity protein phosphatase 3	DUSP3
7.26413297653198	7.21913909912109	7.20696067810059	7.3358588218689	7.30393028259277	7.34279775619507	7.25176000595093	7.04410839080811	7.45854711532593	7.48647308349609	7.42818355560303	7.51130819320679	7.70658111572266	7.39830446243286	7.26677227020264	7.37668657302856			6	6	6	17	17	17	54.862	0	18.882	417770000	29	0.0424032	0.141168	0.156602	2.23283	O94888;F8WB69;C9JD50;H7BYF4;C9JAT7	O94888	UBX domain-containing protein 7	UBXN7
8.90091896057129	8.75401973724365	9.05956363677979	8.91885280609131	9.12208461761475	8.92340469360352	8.87442398071289	8.67917346954346	9.1699686050415	9.07932567596436	8.84372520446777	9.23686504364014	9.23373222351074	9.1060209274292	9.01799297332764	9.18721008300781			10	10	10	42.2	42.2	42.2	32.575	0	323.31	22420000000	594	0.0746581	0.203973	0.156084	1.92599	P06748;E5RGW4;E5RI98	P06748	Nucleophosmin	NPM1
6.66387128829956	6.72803258895874	6.50172996520996	6.70635080337524	6.51616525650024	6.53092908859253	6.59922790527344	6.59145069122314	6.66262578964233	6.57291793823242	6.89260673522949	6.71582794189453	7.05724763870239	6.70171451568604	6.82039213180542	6.3921947479248			3	3	3	4.9	4.9	4.9	109.96	0	12.47	84281000	8	0.0608946	0.176677	0.156	2.0381	O43592;F5GYW6;F8WDU6	O43592	Exportin-T	XPOT
8.30984306335449	8.36146354675293	8.3833122253418	8.26207160949707	8.31941795349121	8.41381931304932	8.21002388000488	8.40604591369629	8.25146770477295	8.30066108703613	8.41437149047852	8.41823482513428	8.4942798614502	8.48701095581055	8.48855113983154	8.56429862976074	+	AARS_CTRL	6	6	6	51.4	51.4	51.4	11.737	0	20.08	4167400000	90	0.000347222	0.00731707	0.155979	4.69074	P10599	P10599	Thioredoxin	TXN
6.85346078872681	6.8161153793335	7.10693836212158	6.80471849441528	6.83667850494385	6.85522842407227	6.17093706130981	6.34872484207153	6.39074468612671	6.81929397583008	6.87455701828003	6.91415786743164	6.94806575775146	6.86352491378784	6.47285890579224	7.06363344192505			3	3	3	7.9	7.9	7.9	87.064	0	38.175	123750000	18	0.271186	0.481597	0.155849	1.14555	Q8IV53	Q8IV53	DENN domain-containing protein 1C	DENND1C
7.7204737663269	7.76185274124146	7.62477684020996	7.46803712844849	7.5419659614563	7.47860956192017	7.77480888366699	7.83614063262939	7.64370918273926	7.81081008911133	7.57873106002808	7.78879022598267	7.84257173538208	7.90423393249512	7.90622711181641	7.91042184829712			5	5	5	19.3	19.3	19.3	28.68	0	62.534	970560000	58	0.0399282	0.136283	0.155711	2.26473	P62753;A2A3R7;A2A3R5	P62753;A2A3R7	40S ribosomal protein S6	RPS6
8.8793478012085	8.89852237701416	8.90606021881104	8.90180683135986	8.96119785308838	9.03559017181396	8.92542552947998	8.80511283874512	8.85988235473633	8.82248210906982	9.0609245300293	8.95523071289063	8.95688343048096	9.15630722045898	9.15360164642334	9.04387283325195	+	AARS_CTRL	24	24	23	77.7	77.7	74.1	36.688	0	176.22	16009000000	377	0.00137118	0.0170962	0.154927	3.97908	P00338;F5GXY2;F5GYU2;F5GXH2;F5H5J4;F5H6W8;F5GZQ4;F5H8H6;F5GXC7;F5GWW2;F5GXU1;F5H5G7;F5H155;A0A087WUM2;G3XAP5;F5H245;Q6ZMR3;P07864	P00338	L-lactate dehydrogenase A chain	LDHA
7.79605388641357	7.81366109848022	7.71711254119873	7.69011640548706	7.83532905578613	7.80584716796875	7.75469207763672	7.76054286956787	7.65421485900879	7.74795532226563	7.89925146102905	8.03658866882324	7.92978143692017	7.92365837097168	7.7597508430481	7.92148351669312	+	AARS_CTRL	7	7	7	22.9	22.9	22.9	39.383	0	110.44	1250800000	80	0.000821615	0.0117257	0.1542	4.24148	P46976;C9JQ42;G5E9W8;C9J8R8;C9J7C7	P46976;C9JQ42;G5E9W8	Glycogenin-1	GYG1
6.67280530929565	6.97677707672119	6.21473455429077	5.92807531356812	6.55006885528564	6.63184213638306	6.41931104660034	6.24154663085938	6.58861923217773	6.7883095741272	6.77480173110962	6.77928638458252	6.79955434799194	6.4958553314209	6.39383935928345	6.68869209289551			3	3	3	3.6	3.6	3.6	128.25	0	7.3854	62588000	9	0.281776	0.493343	0.154129	1.11948	P35251;H0Y8U4;A0A1W2PP02	P35251	Replication factor C subunit 1	RFC1
6.8859601020813	6.49604606628418	7.03116607666016	7.19242811203003	7.04020643234253	6.89078998565674	7.05522537231445	6.81932687759399	7.15685176849365	6.99980878829956	7.14965009689331	7.06892776489258	7.22768115997314	6.99657726287842	7.22952842712402	6.99162912368774			4	4	4	21.6	21.6	21.6	24.418	0	21.104	208980000	19	0.106752	0.258572	0.153885	1.72376	Q8WZ82	Q8WZ82	Ovarian cancer-associated gene 2 protein	OVCA2
8.13902854919434	8.18797206878662	7.80706119537354	8.05743789672852	8.09756946563721	8.08650207519531	7.96175336837769	7.91215848922729	8.03193378448486	7.9552788734436	8.01287937164307	8.09440135955811	8.12050819396973	8.32813453674316	8.41725540161133	8.09187793731689			8	8	8	11.7	11.7	11.7	53.924	0	160.76	2178500000	103	0.0403849	0.137378	0.15384	2.25871	P11169;Q8TDB8	P11169;Q8TDB8	Solute carrier family 2, facilitated glucose transporter member 3;Solute carrier family 2, facilitated glucose transporter member 14	SLC2A3;SLC2A14
7.77163887023926	7.87652397155762	7.62590885162354	7.59388399124146	7.70177507400513	7.73436784744263	7.60785150527954	7.69695901870728	7.72735404968262	7.76045274734497	7.70754480361938	7.73015213012695	7.86591482162476	7.9927921295166	8.04851913452148	7.83576011657715			11	11	11	35.6	35.6	35.6	55.016	0	91.327	999410000	93	0.0145957	0.0708782	0.153776	2.78533	O94919	O94919	Endonuclease domain-containing 1 protein	ENDOD1
8.47180461883545	8.51915836334229	8.4183177947998	8.2774486541748	8.39558887481689	8.44887638092041	8.32778835296631	8.43527126312256	8.25594711303711	8.23771953582764	8.47775745391846	8.57949733734131	8.51442813873291	8.56143569946289	8.51039791107178	8.54842662811279	+	AARS_CTRL	14	14	12	64.6	64.6	64.2	29.999	0	307.5	4834500000	245	0.0027064	0.0253091	0.153198	3.63457	Q15691	Q15691	Microtubule-associated protein RP/EB family member 1	MAPRE1
7.24639987945557	7.39639139175415	7.23864793777466	7.23136758804321	7.20041275024414	7.23787021636963	7.326171875	7.30890560150146	7.01481437683105	6.93714141845703	7.42048406600952	7.39680957794189	7.35547065734863	7.31171131134033	7.31437301635742	7.40239906311035			7	7	7	30.2	30.2	30.2	51.172	0	35.202	367220000	56	0.0218318	0.0933077	0.153062	2.57947	Q9H993;F5GZY1	Q9H993;F5GZY1	Protein-glutamate O-methyltransferase	ARMT1
6.85379552841187	6.90113687515259	6.85887384414673	7.07711362838745	7.10612297058105	6.98722839355469	7.00479412078857	6.95158529281616	6.89925146102905	6.9041690826416	7.11942100524902	7.14581775665283	7.06729412078857	7.17032051086426	7.22401475906372	6.91768932342529	+	AARS_CTRL	4	4	4	13.8	13.8	13.8	46.291	0	10.589	178390000	19	0.007499	0.0457947	0.153019	3.1219	Q96IJ6;C9J255;F8WD54;A0A087WUI8;A0A0U1RRC2;C9JAH0	Q96IJ6;C9J255;F8WD54;A0A087WUI8	Mannose-1-phosphate guanyltransferase alpha	GMPPA
7.04700231552124	7.24169588088989	7.30517911911011	7.18130016326904	7.15769863128662	7.23403596878052	7.30937480926514	7.22564506530762	7.21629810333252	7.02419805526733	7.30773115158081	7.22688341140747	7.21090698242188	7.39875555038452	7.34329032897949	7.5949559211731			5	5	5	17	17	17	53.371	0	24.539	314770000	28	0.0210367	0.0899452	0.152844	2.59855	C9JFE4;Q13098;A0A096LP07;A0A096LPJ3;A8K070;J3QQX0;J3QS88;J3KTB0;J3QLT0;J3KSA5;J3KRJ4	C9JFE4;Q13098;A0A096LP07;A0A096LPJ3;A8K070	COP9 signalosome complex subunit 1	GPS1
8.79516410827637	8.80062770843506	8.98953437805176	9.02702331542969	8.80879783630371	8.86805057525635	9.21112060546875	9.19813442230225	8.99939632415771	9.16292285919189	9.12192058563232	9.27376461029053	9.16160774230957	9.06475734710693	9.04226016998291	9.16870403289795			10	10	10	70.3	70.3	70.3	16.537	0	220.55	21405000000	201	0.0550436	0.166547	0.152759	2.09297	P61626;F8VV32;A0A0B4J259	P61626;F8VV32;A0A0B4J259	Lysozyme C;Lysozyme	LYZ
6.92289686203003	6.90875816345215	6.95848751068115	6.88920640945435	6.8554162979126	6.95017957687378	6.33666181564331	6.64017295837402	6.91457605361938	6.33310556411743	7.15703344345093	7.1067008972168	7.04103708267212	6.8788890838623	6.44768524169922	6.90919733047485			4	4	4	9.7	9.7	9.7	65.534	0	12.726	144590000	11	0.258292	0.467544	0.152478	1.17837	C9JRJ5;Q9UGP4	C9JRJ5;Q9UGP4	LIM domain-containing protein 1	LIMD1
6.49396991729736	6.62685489654541	6.32325744628906	6.84780693054199	6.60222768783569	5.98588037490845	6.75306177139282	6.40620183944702	6.51699733734131	6.59634590148926	7.02974891662598	6.77990674972534	6.78579235076904	6.20593976974487	6.39054536819458	6.81233930587769			3	3	3	17.5	17.5	17.5	42.934	0.00032541	5.9255	79692000	5	0.287048	0.497887	0.152118	1.10677	Q9NP31	Q9NP31	SH2 domain-containing protein 2A	SH2D2A
7.09433126449585	6.1099419593811	7.17966651916504	7.2177209854126	7.20806503295898	6.25731754302979	6.44314002990723	6.47082328796387	6.53949785232544	6.43959474563599	7.13770198822021	7.07155084609985	7.11119508743286	6.23306035995483	6.40491819381714	7.12865781784058			4	4	4	36.4	36.4	36.4	15.017	0	9.1419	252580000	9	0.499972	0.689431	0.151837	0.692463	D6RC52;D6RCB9;Q9NX24;J3QSY4;H0YC83	D6RC52;D6RCB9;Q9NX24;J3QSY4	H/ACA ribonucleoprotein complex subunit 2	NHP2
8.96616554260254	8.97699642181396	8.92936229705811	9.00928115844727	8.89085102081299	8.92800140380859	8.96236419677734	8.87823486328125	8.87176513671875	8.95823383331299	9.0165319442749	8.96560573577881	8.95206546783447	9.21042537689209	9.17344856262207	9.2141809463501	+	AARS_CTRL	31	29	15	63.1	60	31.3	70.108	0	278.36	17194000000	563	0.00317736	0.0277123	0.151584	3.55372	A0A0G2JIW1;P0DMV9;P0DMV8;V9GZ37	A0A0G2JIW1;P0DMV9;P0DMV8;V9GZ37	Heat shock 70 kDa protein 1B;Heat shock 70 kDa protein 1A	HSPA1B;HSPA1A
7.33851623535156	7.37867021560669	7.481858253479	7.46035671234131	7.42349147796631	7.31147813796997	7.54791021347046	7.46590328216553	7.4864444732666	7.33485555648804	7.44359159469604	7.59263181686401	7.73751878738403	7.66432237625122	7.56485557556152	7.4441385269165	+	AARS_CTRL	11	11	11	19.2	19.2	19.2	99.632	0	64.177	541920000	36	0.00770661	0.0458834	0.151561	3.10815	P22681;A0A0U1RR39;A0A1B0GW38;A0A0U1RQX8;A0A0U1RRJ5	P22681;A0A0U1RR39;A0A1B0GW38;A0A0U1RQX8	E3 ubiquitin-protein ligase CBL	CBL
7.36061239242554	7.50757265090942	7.22427415847778	7.50641012191772	7.44924688339233	7.31194448471069	7.45508861541748	7.32776737213135	7.59049654006958	7.36784029006958	7.56323194503784	7.64210844039917	7.65861225128174	7.5915207862854	7.60923147201538	7.30380058288574			9	9	7	7	7	5.9	202.79	0	14.708	561900000	32	0.026531	0.106045	0.151292	2.47879	Q9NQT8;E7ERX9	Q9NQT8;E7ERX9	Kinesin-like protein KIF13B;Kinesin-like protein	KIF13B
7.87719297409058	7.85671663284302	7.78953838348389	7.89510202407837	7.7541036605835	7.71272563934326	7.91216897964478	7.88704299926758	7.93184947967529	7.79820871353149	7.90053653717041	7.92788362503052	7.85368013381958	7.92633724212646	8.06733131408691	8.28048706054688			7	7	7	45	45	45	22.391	0	50.494	1430900000	101	0.0196695	0.0861091	0.151244	2.63304	M0R0F0;P46782;M0R0R2;M0QZN2	M0R0F0;P46782;M0R0R2;M0QZN2	40S ribosomal protein S5;40S ribosomal protein S5, N-terminally processed	RPS5
7.33126544952393	7.34220552444458	7.35504913330078	7.33947134017944	7.2712140083313	7.23261499404907	7.39006900787354	6.6201605796814	7.36934566497803	7.23734283447266	7.3547420501709	7.30241775512695	7.39550113677979	7.46100282669067	7.52890396118164	7.35780143737793			12	12	12	21.3	21.3	21.3	95.925	0	74.388	381470000	41	0.143382	0.316635	0.151188	1.55027	Q8NE71;H0YGW7;A0A0G2JIC2;Q5STZ8	Q8NE71;H0YGW7;A0A0G2JIC2	ATP-binding cassette sub-family F member 1	ABCF1
7.40606307983398	7.48819828033447	7.27436590194702	7.4455885887146	7.4634747505188	7.42506122589111	7.34943294525146	7.29738855361938	7.46852445602417	7.39543104171753	7.39680957794189	7.42247486114502	7.54271364212036	7.68481826782227	7.78441762924194	7.48324489593506			15	15	15	18.6	18.6	18.6	123.63	0	65.45	527010000	73	0.0175674	0.0807749	0.15106	2.69088	O00410;H0Y8C6;E7ETV3;C9JMV5;E7EWK4;E7EX05;E7EQT5;E7EV12;H0Y3V4;C9JZD8;C9J875;C9JZ53;C9JQT6;E7ESA1;E7ESZ1;E7ETV8;C9JXE0;O60518	O00410;H0Y8C6	Importin-5	IPO5
7.31302309036255	7.31430959701538	7.22842597961426	7.262047290802	7.29448843002319	7.22688341140747	7.2877345085144	7.35673332214355	7.24400472640991	7.1861367225647	7.40334367752075	7.42186689376831	7.42721033096313	7.49476671218872	7.38642740249634	7.40058994293213	+	AARS_CTRL	6	6	6	15.4	15.4	15.4	80.473	0	31.754	393280000	57	2.25573e-05	0.00223529	0.150989	6.21512	Q04446;E9PGM4	Q04446;E9PGM4	1,4-alpha-glucan-branching enzyme	GBE1
6.60042810440063	6.42719745635986	6.70805549621582	6.51967811584473	6.57819318771362	6.51051807403564	6.65111255645752	6.58214044570923	6.3408408164978	6.68310260772705	6.6871542930603	6.77270317077637	6.88202333450317	6.70586347579956	6.52411842346191	6.68890905380249			3	3	3	27.9	27.9	27.9	23.507	0	19.308	62769000	9	0.0246988	0.101101	0.150002	2.51584	C9JEZ4;Q9UKI2	C9JEZ4;Q9UKI2	Cdc42 effector protein 3	CDC42EP3
6.42551374435425	6.9054274559021	6.66119337081909	6.4526629447937	6.44121551513672	6.20822620391846	6.7735595703125	6.36956167221069	6.60405731201172	6.7356972694397	6.8822169303894	7.06951999664307	6.90358924865723	6.57775211334229	6.29931020736694	6.51230812072754			3	3	3	10.9	10.9	10.9	76.12	0	19.167	106650000	3	0.25438	0.462176	0.149738	1.18857	Q7Z417	Q7Z417	Nuclear fragile X mental retardation-interacting protein 2	NUFIP2
7.1164083480835	7.20384836196899	6.97933435440063	7.20650196075439	7.27049255371094	7.04257535934448	7.17490243911743	7.0933518409729	7.26792240142822	7.12427616119385	7.13969039916992	7.28151082992554	7.36810064315796	7.34723234176636	7.54562854766846	7.09847068786621			9	9	9	22.7	22.7	22.7	74.423	0	30.93	275790000	29	0.0354301	0.127995	0.148811	2.32779	Q15067;K7ENF1;K7ESC7;K7ELT1;I3L0T4;I3L2U4	Q15067	Peroxisomal acyl-coenzyme A oxidase 1	ACOX1
7.74708557128906	7.90873146057129	7.67762517929077	7.79782819747925	7.83529090881348	7.90616273880005	7.62792873382568	7.6183934211731	7.73211240768433	7.91132831573486	7.84411668777466	7.79295873641968	7.79482269287109	8.08475494384766	8.11340808868408	7.91834497451782			19	19	19	42	42	42	69.248	0	71.793	1194200000	123	0.0370689	0.13055	0.148486	2.30399	Q7LDG7;E7EM78;E7EMB4;E7EWQ7;A6NJ28;A8MVK8;A8MTF9;C9JZ82;A6NHE2;C9JKH6	Q7LDG7	RAS guanyl-releasing protein 2	RASGRP2
7.34240293502808	7.41043996810913	7.44796371459961	6.59473848342896	7.48528146743774	7.41478967666626	7.34392023086548	7.49547481536865	7.35439682006836	7.42670631408691	7.5233039855957	7.59733295440674	7.44983291625977	7.4282808303833	7.43574905395508	7.44586896896362			4	4	4	27.7	27.7	27.7	17.981	0	9.2537	458310000	26	0.204205	0.401013	0.14845	1.33179	A0A087X1K9;E5RGR0;O75608;E5RJ48;B4DP64;E5RI35	A0A087X1K9;E5RGR0;O75608;E5RJ48;B4DP64	Acyl-protein thioesterase 1	LYPLA1
7.20954179763794	7.22644519805908	7.08482646942139	7.08820676803589	7.20569133758545	6.94033193588257	7.08895063400269	7.23319911956787	7.00851488113403	6.02164268493652	7.09240484237671	7.17475748062134	7.19198179244995	7.17283630371094	7.23258972167969	7.08884477615356			6	6	6	43.2	43.2	43.2	29.693	0	33.284	231790000	40	0.34189	0.55372	0.148167	0.983844	F5H4M0;Q9H9H4;F5H1F6	F5H4M0;Q9H9H4;F5H1F6	Vacuolar protein sorting-associated protein 37B	VPS37B
9.54476261138916	9.58251762390137	9.32285976409912	9.30950260162354	9.5103702545166	9.3958158493042	9.33541774749756	9.35696220397949	9.38013935089111	9.29065799713135	9.52047061920166	9.41418743133545	9.45518016815186	9.70198249816895	9.68248844146729	9.53156852722168			35	35	1	52.3	52.3	0.9	82.525	0	323.31	50637000000	793	0.0203258	0.0876743	0.148079	2.6162	A0A0A0MS51;A0A0A0MT01;A0A0U1RQL8	A0A0A0MS51;A0A0A0MT01		GSN
7.37586450576782	7.51324415206909	7.59515428543091	7.74680519104004	7.66151905059814	7.55875635147095	7.55636262893677	7.72234582901001	7.61703157424927	7.63665819168091	7.61089420318604	7.79926490783691	7.88754415512085	7.68539237976074	7.74242639541626	7.74835062026978			16	7	5	46.6	25.8	20.4	49.129	0	70.855	839560000	61	0.014965	0.0721685	0.147271	2.77262	O00148;K7EQN7;K7EN69;K7EPJ3;K7ENP6;K7EL56;K7EIL8;F6SXL5	O00148;K7EQN7	ATP-dependent RNA helicase DDX39A	DDX39A
7.77856349945068	7.91763162612915	7.75377464294434	7.86023616790771	7.8523154258728	7.75876808166504	7.8388614654541	7.85504055023193	7.84167861938477	7.72432518005371	7.92196226119995	8.02653312683105	7.89469242095947	7.99698400497437	7.95751142501831	7.9940881729126	+	AARS_CTRL	15	15	14	34.5	34.5	33.4	69.917	0	76.884	1339000000	133	0.000199277	0.00561702	0.147176	4.98697	Q9NQW7;Q5T6H7;Q5T6H3;Q5T6H2	Q9NQW7;Q5T6H7	Xaa-Pro aminopeptidase 1	XPNPEP1
6.79638719558716	6.90207386016846	6.68010902404785	6.82444477081299	6.6921329498291	6.90456962585449	6.87809658050537	6.65685796737671	6.88454055786133	6.86820936203003	7.22942590713501	6.90611934661865	7.00246858596802	6.95854949951172	6.94623136520386	6.69192981719971			5	4	4	12.7	11	11	46.913	0	36.584	138420000	15	0.0452201	0.146967	0.147045	2.19858	E7ETZ4;Q9Y6E2;B5MCE7;B5MCH7;E9PFD4;Q75MG1;E9PFE3;C9JF98;F8WDX8;E7EMS9	E7ETZ4;Q9Y6E2;B5MCE7;B5MCH7;E9PFD4;Q75MG1	Basic leucine zipper and W2 domain-containing protein 2	BZW2
7.48750591278076	7.44839715957642	7.41987323760986	7.33605909347534	7.37357378005981	7.24474716186523	7.13376235961914	7.19214916229248	7.32300424575806	7.50505495071411	7.28923225402832	7.48378705978394	7.38453245162964	7.77195453643799	7.55120611190796	7.477294921875			9	9	8	3.9	3.9	3.7	336.17	0	22.593	454960000	28	0.0629319	0.180898	0.146589	2.02013	H7BXZ5;J3QSW6;O60229;C9IZQ6;H7C1X7;O15068	H7BXZ5;J3QSW6;O60229	Kalirin	KALRN
6.45383882522583	6.50318956375122	6.37588882446289	6.49426603317261	6.69753456115723	6.68279457092285	6.62994956970215	6.69136428833008	6.60485219955444	6.43224763870239	6.28118991851807	6.95137643814087	6.95208501815796	6.7258677482605	6.59494495391846	6.71347379684448			2	2	2	7.3	7.3	7.3	44.314	0	6.5263	84620000	7	0.132124	0.300194	0.146564	1.59907	Q8NEZ2;E5RJ10;E5RHB8;E5RJX6;H0YBN0;E5RG91	Q8NEZ2;E5RJ10;E5RHB8;E5RJX6;H0YBN0;E5RG91	Vacuolar protein sorting-associated protein 37A	VPS37A
7.56582403182983	7.62855243682861	7.67637348175049	7.65221738815308	7.75713014602661	7.60932779312134	7.65811634063721	7.5459623336792	7.77047634124756	7.76247596740723	7.66305017471313	7.86288261413574	7.91374492645264	7.8151593208313	7.72928619384766	7.87043905258179	+	AARS_CTRL	7	7	7	55.1	55.1	55.1	17.27	0	79.617	966390000	67	0.00522583	0.0356324	0.146448	3.30349	Q96K17;E9PL10	Q96K17;E9PL10	Transcription factor BTF3 homolog 4;Transcription factor BTF3	BTF3L4
7.39185237884521	7.51352405548096	7.58272218704224	7.30263376235962	7.57364892959595	7.73440790176392	7.39283752441406	7.49193572998047	7.41148519515991	7.22750091552734	7.53979110717773	7.66707897186279	7.722008228302	7.71042203903198	7.41351747512817	7.59815549850464			8	8	8	29.4	29.4	29.4	47.256	0	98.265	598420000	67	0.0595032	0.174102	0.146241	2.0507	A0A087X0G7;A0A087WUW6;A0A087X1B1;Q9Y6K9;C9JN51;A0A087WV30;C9J2V2;C9JH59;C9JCG6	A0A087X0G7;A0A087WUW6;A0A087X1B1;Q9Y6K9;C9JN51	NF-kappa-B essential modulator	IKBKG
7.59723424911499	6.28251695632935	7.59162092208862	7.55452537536621	7.57200002670288	7.75436353683472	7.56722640991211	7.68026304244995	7.57649087905884	7.62500381469727	7.66550588607788	7.68438768386841	7.63739967346191	7.58481740951538	7.5426139831543	7.64255332946777			5	5	5	28.2	28.2	28.2	34.352	0	38.06	716430000	51	0.422563	0.626165	0.146088	0.826172	Q12904;D6R937	Q12904	Aminoacyl tRNA synthase complex-interacting multifunctional protein 1;Endothelial monocyte-activating polypeptide 2	AIMP1
7.60799074172974	7.65771532058716	7.50904130935669	7.56401491165161	7.5417537689209	7.52024745941162	7.40358352661133	7.54862260818481	7.44257402420044	7.3779616355896	7.69808292388916	7.63893842697144	7.67232894897461	7.65333795547485	7.59566164016724	7.72138166427612	+	AARS_CTRL	7	7	7	63.8	63.8	63.8	18.243	0	44.284	689540000	29	0.00216651	0.0217008	0.145938	3.74693	Q13526;K7EN45;K7EMU7;O15428	Q13526;K7EN45;K7EMU7	Peptidyl-prolyl cis-trans isomerase NIMA-interacting 1	PIN1
7.00402021408081	7.30586719512939	7.10462379455566	6.59119987487793	6.41772413253784	6.88158988952637	6.48909044265747	6.53341865539551	6.48159456253052	7.18929386138916	6.89890146255493	7.57452917098999	6.56651163101196	6.54597520828247	6.58939981460571	7.49844837188721			2	2	2	47.5	47.5	47.5	6.7407	0	9.5123	357380000	19	0.482235	0.675501	0.145785	0.721908	J3KNC0;P52655	J3KNC0;P52655	Transcription initiation factor IIA subunit 1;Transcription initiation factor IIA alpha chain;Transcription initiation factor IIA beta chain	GTF2A1
7.08923387527466	7.14915752410889	7.01577854156494	7.0452446937561	6.99407052993774	6.99588537216187	7.08994054794312	7.01393222808838	7.01573705673218	6.95705127716064	7.04602670669556	6.99173974990845	7.10294818878174	7.3592472076416	7.42117595672607	7.16693305969238			8	8	8	10.5	10.5	10.5	128.15	0	45.41	201860000	41	0.0266419	0.106356	0.144742	2.47663	P55160;F8W050	P55160	Nck-associated protein 1-like	NCKAP1L
8.14891052246094	8.19917869567871	8.06468296051025	8.13123321533203	8.06803703308105	8.09670162200928	8.10363292694092	8.12021160125732	8.10407733917236	7.98366212844849	8.2135181427002	8.18270015716553	8.16932201385498	8.30142021179199	8.40567111968994	8.20636749267578	+	AARS_CTRL	22	22	22	23.4	23.4	23.4	136.37	0	137.63	2583100000	187	0.00147317	0.0175442	0.144467	3.94255	Q86VP6;A0A0C4DGH5;H0YH27;F5H6I6;O75155	Q86VP6;A0A0C4DGH5	Cullin-associated NEDD8-dissociated protein 1	CAND1
8.59683895111084	8.62416839599609	8.7132043838501	8.56143569946289	8.73307704925537	8.61977100372314	8.54690074920654	8.62211036682129	8.53650760650635	8.51969718933105	8.65872669219971	8.74555110931396	8.77004909515381	8.80138969421387	8.68318176269531	8.85200977325439	+	AARS_CTRL	21	21	6	54.2	54.2	12.1	48.207	0	323.31	8753300000	363	0.00164195	0.0185487	0.144447	3.88741	Q9UJU6;H0Y5J4;F8WBG8	Q9UJU6;H0Y5J4	Drebrin-like protein	DBNL
7.25251340866089	7.27850198745728	7.36640405654907	7.3930835723877	7.32300424575806	7.08271360397339	7.46879005432129	7.91021871566772	7.42855596542358	7.22842597961426	7.57977199554443	7.5903959274292	7.72579717636108	7.44067287445068	7.42876625061035	7.33927249908447			5	5	5	32.6	32.6	32.6	20.019	0	24.231	465430000	38	0.173336	0.360856	0.144225	1.43469	P02792	P02792	Ferritin light chain	FTL
6.40561723709106	7.14075946807861	7.11193418502808	7.18670225143433	7.12290382385254	6.85883188247681	7.09663200378418	7.12368822097778	7.17269039154053	7.15152311325073	7.14745998382568	7.18012571334839	7.22739839553833	7.23603296279907	7.13754415512085	7.15818166732788			3	3	3	15.1	15.1	15.1	25.966	0	9.0187	225720000	29	0.172961	0.36031	0.143996	1.43603	A0A087WTU3;Q9Y6I9	A0A087WTU3;Q9Y6I9	Testis-expressed sequence 264 protein	TEX264
7.40570497512817	7.23423862457275	7.27256107330322	7.50628852844238	7.55505800247192	7.36430692672729	7.32917404174805	7.43760776519775	7.45078802108765	7.36017656326294	7.4431848526001	7.65406084060669	7.52659749984741	7.62491083145142	7.57456350326538	7.3899097442627			3	3	3	17.6	17.6	17.6	28.932	0	17.833	519270000	34	0.0155806	0.0738561	0.143947	2.7521	Q9UHY7;A0A0C4DGY8;D6RA00	Q9UHY7;A0A0C4DGY8;D6RA00	Enolase-phosphatase E1	ENOPH1
6.44967174530029	6.86098527908325	7.0272274017334	6.70530605316162	6.88466501235962	7.01548528671265	6.98846530914307	6.98945426940918	7.11524438858032	7.0759482383728	7.01928234100342	7.3048996925354	7.26147699356079	7.12496042251587	6.24177694320679	7.37803411483765			5	5	5	10.1	10.1	10.1	90.821	0	33.692	186170000	22	0.365357	0.574551	0.143826	0.935563	A0A0B4J210;Q6PKG0;E5RH50;H0YBJ5;H0YBM7;H0YC33;H0YC73;H0YBW1	A0A0B4J210;Q6PKG0;E5RH50	La-related protein 1	LARP1
7.19100379943848	7.00220918655396	7.37353706359863	7.3386754989624	7.27174854278564	7.18709754943848	7.47318029403687	7.166015625	7.29345083236694	7.25341081619263	7.45109510421753	7.48482656478882	7.52486324310303	7.35625553131104	7.30306625366211	7.27056217193604			6	6	6	13.1	13.1	13.1	74.889	0	13.639	406150000	20	0.0374606	0.130803	0.143412	2.29844	Q8ND71	Q8ND71	GTPase IMAP family member 8	GIMAP8
8.51029014587402	8.48650169372559	8.51685237884521	8.52050971984863	8.67251300811768	8.42675495147705	8.45584964752197	8.38253974914551	8.52306938171387	8.45250701904297	8.38865184783936	8.61094760894775	8.61491870880127	8.77999305725098	8.74331378936768	8.68877601623535			13	13	2	76.1	76.1	16.7	31.02	0	174.89	6237300000	204	0.0186154	0.0833424	0.143028	2.66125	F8VY35;F5H4R6;H0YIV4;P55209;F8W0J6;F8W020;F8VUX1;F8W543;H0YH88;H0YHC3;F8VXI6;F8VVB5;B7Z4K9	F8VY35;F5H4R6;H0YIV4;P55209;F8W0J6;F8W020;F8VUX1;F8W543;H0YH88;H0YHC3;F8VXI6;F8VVB5	Nucleosome assembly protein 1-like 1	NAP1L1
6.25655460357666	6.5850658416748	5.98638916015625	6.57939004898071	6.19094753265381	6.11717176437378	6.45566701889038	6.63826274871826	6.80393505096436	6.19192600250244	6.52072238922119	6.41151857376099	6.52945613861084	6.48336458206177	6.34019804000854	6.85529756546021			2	2	2	7.8	7.8	7.8	38.76	0.00032268	5.7586	45594000	14	0.267029	0.47784	0.142895	1.156	J3QTA2;Q99933	J3QTA2;Q99933	BAG family molecular chaperone regulator 1	BAG1
6.99908685684204	6.9470362663269	6.90079307556152	7.04277229309082	6.92137432098389	6.4550986289978	7.02538776397705	6.96146392822266	6.81004428863525	6.75009918212891	6.91222715377808	7.02201557159424	6.95126485824585	7.1000599861145	7.07968759536743	7.07805776596069			4	4	4	10.8	10.8	10.8	66.69	0	7.5347	150550000	21	0.0833578	0.220416	0.14257	1.86447	P17812	P17812	CTP synthase 1	CTPS1
7.248046875	7.34036493301392	7.25457239151001	7.3693642616272	7.24951648712158	7.59105348587036	7.35082912445068	6.41813945770264	7.33809757232666	7.49221563339233	7.52698516845703	7.50500059127808	7.48202991485596	7.28544473648071	7.29085779190063	7.35573863983154			8	8	8	14.1	14.1	14.1	87.435	0	18.459	446620000	23	0.311308	0.522284	0.142456	1.05045	E9PKP7;P17480;E9PLT2	E9PKP7;P17480	Nucleolar transcription factor 1	UBTF
9.29800128936768	9.3419885635376	9.16955661773682	9.21234703063965	9.32619285583496	9.1465311050415	9.22512817382813	9.39003372192383	9.25290203094482	9.21245384216309	9.21029186248779	9.37197208404541	9.40761184692383	9.4790563583374	9.48862075805664	9.44221305847168	+	AARS_CTRL	25	6	0	64.3	18.4	0	50.151	0	323.31	35802000000	339	0.00742744	0.0453971	0.142447	3.12672	P68363;C9JDS9	P68363	Tubulin alpha-1B chain	TUBA1B
7.58102750778198	7.41939401626587	7.60289525985718	7.50676202774048	7.62467384338379	7.71286010742188	7.56922149658203	7.49508619308472	7.63739967346191	7.76947355270386	7.58032035827637	7.5942268371582	7.74810266494751	7.7492413520813	7.9389796257019	7.79455757141113			5	5	5	43.6	43.6	43.6	14.865	0	19.961	805060000	63	0.0312513	0.118044	0.142359	2.39357	P62829;C9JD32;B9ZVP7;J3KT29;J3KTJ3	P62829;C9JD32;B9ZVP7;J3KT29	60S ribosomal protein L23	RPL23
8.32520771026611	8.27258396148682	8.33288288116455	8.32128810882568	8.27950763702393	8.27091121673584	8.29563331604004	8.18244361877441	8.27593326568604	8.32039546966553	8.47868156433105	8.45478343963623	8.42928409576416	8.42548561096191	8.30943870544434	8.48132801055908	+	AARS_CTRL	7	7	3	73.1	73.1	44.4	11.951	0	104.54	4086400000	126	0.000110876	0.00501587	0.142155	5.30639	P62942;Q5W0X3;Q1JUQ5;Q5VVH2	P62942;Q5W0X3	Peptidyl-prolyl cis-trans isomerase FKBP1A;Peptidyl-prolyl cis-trans isomerase	FKBP1A
8.25587558746338	8.29225635528564	8.18548583984375	8.08188724517822	8.00406360626221	7.98998355865479	8.14141845703125	8.15341854095459	7.97173500061035	7.8532600402832	8.2100772857666	8.32099723815918	8.1937370300293	8.20123291015625	8.20259761810303	8.28169250488281			8	8	8	64.9	64.9	64.9	17.861	0	68.203	2592300000	133	0.0314894	0.118752	0.142117	2.3896	P68036;A0A1B0GUS4	P68036;A0A1B0GUS4	Ubiquitin-conjugating enzyme E2 L3	UBE2L3
7.38967990875244	7.40430355072021	7.50956535339355	7.28824901580811	7.42690134048462	7.45044946670532	7.44037389755249	7.46605157852173	7.49033784866333	7.48668527603149	7.50437593460083	7.58929061889648	7.52706241607666	7.70686292648315	7.4387321472168	7.69764757156372	+	AARS_CTRL	13	13	13	27.2	27.2	27.2	90.359	0	99.331	536180000	59	0.00496091	0.0347444	0.142069	3.32964	Q9Y6A5;E7EMT0;C9JA91;C9JWI7;H0Y8F2;Q8IX09	Q9Y6A5	Transforming acidic coiled-coil-containing protein 3	TACC3
7.0373067855835	6.96534299850464	6.89072275161743	6.67862892150879	6.98813962936401	7.03140830993652	6.90249252319336	6.67173767089844	6.52904510498047	6.18247938156128	7.0727276802063	6.96129274368286	6.98828220367432	7.09043455123901	6.98742961883545	6.47770690917969			5	5	5	14.9	14.9	14.9	51.657	0	13.438	135670000	11	0.305372	0.515496	0.141915	1.06392	P04424;F8W943	P04424;F8W943	Argininosuccinate lyase	ASL
7.83620357513428	7.80099201202393	8.06602764129639	7.74675893783569	8.00457954406738	7.8541784286499	7.95938491821289	7.38406658172607	7.93834447860718	7.86648225784302	7.97269344329834	8.05034065246582	8.08831310272217	7.92078065872192	7.81269264221191	8.08066272735596			11	11	11	68.6	68.6	68.6	22.655	0	154.9	1525300000	93	0.117059	0.276862	0.141879	1.67029	Q9BRP8	Q9BRP8	Partner of Y14 and mago	WIBG
6.49805736541748	6.4354305267334	7.07199239730835	6.98350858688354	6.52761650085449	6.28003168106079	6.45494699478149	6.6220006942749	7.12017917633057	7.20153379440308	6.91486644744873	7.12927103042603	6.9243311882019	6.96257781982422	6.79963111877441	6.43714475631714			4	4	4	3.9	3.9	3.9	117.31	0	6.2944	178640000	6	0.382608	0.590334	0.141774	0.901426	A0A087X0F1;Q9UK61	A0A087X0F1;Q9UK61	Protein FAM208A	FAM208A
7.52164793014526	7.51835584640503	7.3501124382019	7.40229558944702	7.23734283447266	7.28793621063232	7.53972816467285	7.4455885887146	7.3440580368042	7.44279336929321	7.48310232162476	7.42150497436523	7.53331422805786	7.7021632194519	7.62194442749023	7.54134225845337			13	13	13	22.6	22.6	22.6	77.504	0	56.811	499070000	48	0.0176985	0.0809583	0.141576	2.68709	Q05655;C9K0E3;C9JZU8;C9J9P1	Q05655	Protein kinase C delta type;Protein kinase C delta type regulatory subunit;Protein kinase C delta type catalytic subunit	PRKCD
7.02473211288452	7.36363077163696	7.33473491668701	7.1897988319397	7.56747341156006	7.29353952407837	7.18001127243042	7.21232080459595	7.14989614486694	7.16935110092163	7.32764482498169	7.31295967102051	7.50019550323486	7.51405620574951	7.35654211044312	7.32890939712524			9	9	4	10.7	10.7	4.7	102.75	0	21.942	370240000	26	0.0560234	0.16862	0.141502	2.08342	K4DI93;Q13620;A6NE76	K4DI93;Q13620;A6NE76	Cullin-4B	CUL4B
9.21026515960693	9.3403844833374	9.29459857940674	9.09043407440186	9.2267541885376	9.17432117462158	9.14665508270264	9.30871391296387	9.10212516784668	8.97990322113037	9.17327404022217	9.4573974609375	9.40553379058838	9.28300666809082	9.22282028198242	9.42988109588623			7	7	7	46.6	46.6	46.6	9.3804	0	97.826	32885000000	193	0.0314906	0.118587	0.141237	2.38958	Q5T123;Q9H299	Q5T123;Q9H299	SH3 domain-binding glutamic acid-rich-like protein 3	SH3BGRL3
9.24316215515137	9.32852268218994	9.31914806365967	9.24812030792236	9.26766395568848	9.37210178375244	9.1930685043335	9.0373067855835	9.16625213623047	9.26047706604004	9.36331081390381	9.3178129196167	9.27765464782715	9.4381628036499	9.43794059753418	9.47354507446289	+	AARS_CTRL	18	18	18	75.5	75.5	75.5	30.791	0	323.31	34474000000	596	0.00840413	0.0482058	0.141155	3.06452	P60174;U3KPZ0;U3KQF3;U3KPS5	P60174	Triosephosphate isomerase	TPI1
8.49373722076416	8.54267597198486	8.49968719482422	8.32097625732422	8.3062105178833	8.42463684082031	8.37657737731934	8.48492622375488	8.41955947875977	8.35928535461426	8.57631874084473	8.67027378082275	8.63273048400879	8.57604217529297	8.30865001678467	8.61884307861328			22	22	22	77.6	77.6	77.6	47.074	0	323.31	5424200000	275	0.0174819	0.0805814	0.140982	2.69338	O60664;K7ERZ3;K7EL96;K7ER39;K7EJD0	O60664;K7ERZ3	Perilipin-3	PLIN3
7.95050621032715	7.86130142211914	7.8150463104248	7.86154651641846	7.97983074188232	7.96559190750122	7.70146417617798	7.87592315673828	8.01287937164307	7.86754417419434	7.99276971817017	8.12469959259033	8.08138370513916	8.02448558807373	7.998215675354	7.95504283905029	+	AARS_CTRL	6	6	6	50.2	50.2	50.2	25.569	0	92.345	1577600000	70	0.00541533	0.0364267	0.140269	3.28559	P68402;J3KNE3	P68402;J3KNE3	Platelet-activating factor acetylhydrolase IB subunit beta	PAFAH1B2
8.08571815490723	8.14038276672363	8.15965747833252	8.02865219116211	8.12447166442871	8.12368869781494	8.17087745666504	8.09296607971191	8.17426300048828	7.97567987442017	8.19089126586914	8.22245597839355	8.2310619354248	8.26088237762451	8.25837421417236	8.32329368591309	+	AARS_CTRL	9	9	9	32.8	32.8	32.8	44.468	0	151.91	2562800000	80	0.000359	0.007616	0.140191	4.67312	Q16543;K7EQA9;K7EL68;K7EKQ2;K7EIU0	Q16543;K7EQA9	Hsp90 co-chaperone Cdc37;Hsp90 co-chaperone Cdc37, N-terminally processed	CDC37
7.16784858703613	7.19401454925537	7.31937694549561	7.08593225479126	7.02275800704956	6.61175727844238	7.26427459716797	7.56624889373779	7.17034959793091	7.19706010818481	7.42701530456543	7.35003471374512	7.29926776885986	7.28858470916748	7.21277332305908	7.22248220443726			8	8	8	19.2	19.2	19.2	71.639	0	52.903	285230000	34	0.197001	0.393354	0.140064	1.35461	A0MZ66	A0MZ66	Shootin-1	KIAA1598
8.16867446899414	8.30168056488037	8.09352684020996	8.14783096313477	8.13433647155762	8.22703742980957	8.02118968963623	8.03092384338379	8.01414203643799	8.02828693389893	8.30595302581787	8.15048027038574	8.21518802642822	8.3335075378418	8.28055572509766	8.25107860565186	+	AARS_CTRL	21	21	21	50.5	50.5	50.5	61.448	0	105.49	2608000000	208	0.00818852	0.0478539	0.139364	3.07761	P36871	P36871	Phosphoglucomutase-1	PGM1
6.64032077789307	6.34975528717041	6.63711929321289	6.6558690071106	6.14520120620728	6.32211780548096	6.73231315612793	6.96071481704712	6.71430444717407	6.65532112121582	6.34633111953735	6.76127672195435	6.58044052124023	6.80237674713135	6.97743988037109	6.85462760925293			4	4	4	19.3	19.3	19.3	33.172	0	6.5861	79605000	11	0.268461	0.478978	0.139112	1.15238	Q9Y314;A0A075B797;M0R3B2;A0A075B6F9;M0QX85;M0R1K2	Q9Y314;A0A075B797;M0R3B2;A0A075B6F9	Nitric oxide synthase-interacting protein	NOSIP
6.7851448059082	6.20912027359009	6.63507270812988	5.92462205886841	7.01965618133545	6.82424974441528	6.09214639663696	6.29305601119995	6.92261123657227	6.85334539413452	6.75127124786377	6.12328815460205	6.79758596420288	6.84476280212402	6.75337028503418	6.89673566818237			3	3	3	2	2	2	247.74	0	24.856	86456000	13	0.463948	0.660257	0.1386	0.752961	O95425	O95425	Supervillin	SVIL
8.19340324401855	8.25399208068848	8.02477264404297	8.0514612197876	8.15271663665771	8.19506931304932	8.01969814300537	8.0316915512085	8.02473163604736	7.94718837738037	8.22323608398438	8.03261852264404	8.02836799621582	8.42462062835693	8.44954013824463	8.20868301391602			31	31	24	46.9	46.9	37.4	96.695	0	124.64	2435900000	205	0.0682079	0.192112	0.138372	1.97595	P11216;H0Y4Z6	P11216	Glycogen phosphorylase, brain form	PYGB
7.45391416549683	7.43724298477173	7.59487867355347	7.21314573287964	7.46257781982422	7.60456085205078	7.44777822494507	7.43288898468018	7.4540057182312	7.58868598937988	7.64606046676636	7.61462306976318	7.61141538619995	7.54831552505493	7.57812309265137	7.64338350296021			5	5	5	32.5	32.5	32.5	16.648	0	16.744	594620000	37	0.013247	0.0659197	0.138019	2.83457	Q9UHV9	Q9UHV9	Prefoldin subunit 2	PFDN2
6.492760181427	6.52422714233398	6.44083023071289	6.33755922317505	6.42818355560303	6.24538946151733	6.2230806350708	6.92904901504517	6.42860460281372	6.24122285842896	6.51997232437134	6.44913864135742	6.63623714447021	6.4924111366272	6.46330165863037	6.84138774871826			2	2	2	5.6	5.6	5.6	68.967	0.00060976	4.6509	44477000	19	0.177426	0.366273	0.137984	1.42023	E7EPJ2;A0A087WVF7;Q9NZM3;F8W719	E7EPJ2;A0A087WVF7;Q9NZM3;F8W719	Intersectin-2	ITSN2
7.27568006515503	7.10761690139771	7.14170074462891	7.13893413543701	7.10109376907349	7.23187732696533	7.05800819396973	7.07169771194458	7.12375354766846	7.09933519363403	7.29424571990967	7.19253969192505	7.30287170410156	7.28032779693604	7.35589170455933	7.21120071411133	+	AARS_CTRL	4	4	4	28.7	28.7	28.7	34.577	0	31.638	279850000	30	0.00120768	0.01546	0.137876	4.04386	O00487;C9JW37	O00487	26S proteasome non-ATPase regulatory subunit 14	PSMD14
7.89412784576416	7.99959135055542	7.78324604034424	7.9475417137146	7.93857479095459	7.93468523025513	7.91747903823853	7.65234327316284	7.71629571914673	7.82664489746094	7.85524654388428	7.87444686889648	7.8447380065918	8.12975406646729	8.17710304260254	8.10954475402832			9	9	6	28.3	28.3	19.5	46.224	0	133.51	1397200000	136	0.0592161	0.174088	0.137419	2.05333	P48426;H7BXS3;S4R320	P48426	Phosphatidylinositol 5-phosphate 4-kinase type-2 alpha	PIP4K2A
7.17900562286377	6.07117223739624	7.14332723617554	6.5727972984314	7.31762456893921	6.51451349258423	6.43578338623047	6.70256233215332	7.34935522079468	7.10012912750244	7.11577701568604	7.46022129058838	7.47935914993286	6.25497007369995	6.49730682373047	7.0477442741394			3	3	3	28	28	28	16.628	0	24.847	261850000	24	0.573297	0.749311	0.137269	0.576703	Q86SX6	Q86SX6	Glutaredoxin-related protein 5, mitochondrial	GLRX5
7.24316215515137	7.23426389694214	7.13608598709106	7.08051824569702	7.0520396232605	7.04410839080811	7.18585348129272	6.298996925354	6.97618961334229	6.64998626708984	7.17408895492554	7.1960654258728	7.12290382385254	7.03602981567383	7.06762886047363	7.16637086868286			2	2	1	6.6	6.6	3.8	32.69	0	6.3183	257800000	17	0.28903	0.498888	0.137061	1.10204	A0A1W2PQB1;H0Y755;M9MML0;P08637;C9JC71	A0A1W2PQB1;H0Y755;M9MML0;P08637;C9JC71	Low affinity immunoglobulin gamma Fc region receptor III-A	FCGR3A
7.9815149307251	8.01481437683105	8.12129688262939	7.9398136138916	8.00039100646973	7.8454761505127	8.05701923370361	8.0165319442749	8.09791660308838	7.93507385253906	8.04008769989014	8.25251293182373	8.24385643005371	8.11139678955078	7.93769836425781	8.24244213104248			29	29	5	40.9	40.9	9.5	147.05	0	223.57	2057500000	169	0.0209551	0.0898805	0.137014	2.60054	A0A0A0MR88;A0A096LPC5;Q9Y4E1;J3KP36;A0A0A0MT65;Q5SRD0;B1AP61;Q5T1D7	A0A0A0MR88;A0A096LPC5;Q9Y4E1;J3KP36	WASH complex subunit FAM21C	FAM21C
7.41775369644165	7.44310665130615	7.58963680267334	7.38591003417969	7.3729305267334	7.28032779693604	7.47684621810913	7.68827724456787	7.66164255142212	7.58350467681885	7.6173882484436	7.79970598220825	7.7818489074707	7.56198358535767	7.42963933944702	7.56782579421997			10	10	10	26.4	26.4	26.4	60.293	0	139.39	656070000	46	0.0750413	0.204905	0.136405	1.92315	Q9Y6I3;D6R907;D6RBI9;D6RBR6;D6RFG3;D6REL6;I6L9I8;Q9H201	Q9Y6I3	Epsin-1	EPN1
7.81712245941162	7.83464336395264	7.45720052719116	7.60756206512451	6.38192129135132	7.82571172714233	7.80842685699463	7.88492012023926	8.20723056793213	7.72528266906738	7.74373722076416	7.82928466796875	7.80283546447754	7.84606504440308	7.81876039505005	7.7076210975647			5	5	5	17.2	17.2	17.2	42.868	0	10.026	1158500000	16	0.511396	0.699435	0.136382	0.673824	Q2TAM5;E9PKH5;A0A087X0W8;Q04206;E9PI38;E9PQS6;E9PKV4;A0A087WVP0;E9PJR1;E9PRX2;E9PNV4;E9PMD5	Q2TAM5;E9PKH5;A0A087X0W8;Q04206	Transcription factor p65	RELA
7.97799777984619	8.01228904724121	7.82896280288696	7.8678560256958	7.94033193588257	7.907470703125	7.76600360870361	7.87838983535767	7.73311710357666	7.8176908493042	8.0290994644165	7.9187536239624	7.9212908744812	8.09443664550781	8.10520362854004	7.98598289489746	+	AARS_CTRL	10	10	10	56.7	56.7	56.7	23.897	0	145.76	1556200000	68	0.00889641	0.0498906	0.136117	3.03583	P61106;X6RFL8	P61106;X6RFL8	Ras-related protein Rab-14	RAB14
7.36047983169556	7.45539331436157	7.20024824142456	7.16999769210815	7.25413703918457	7.10822677612305	7.21521425247192	7.37156677246094	7.14909601211548	7.18078517913818	7.39982938766479	7.31384611129761	7.40050363540649	7.27494239807129	7.6143274307251	7.29114675521851			7	7	7	22.4	22.4	22.4	46.374	0	20.197	346530000	41	0.0418011	0.140165	0.135918	2.24043	P16930;H0YLC7	P16930	Fumarylacetoacetase	FAH
7.6280722618103	7.61618137359619	7.75225591659546	7.62667894363403	7.84857702255249	7.69009876251221	7.64556980133057	7.85733842849731	7.72110939025879	7.69464015960693	7.78346061706543	7.96873950958252	7.98357677459717	7.83206176757813	7.6906213760376	7.80485486984253			7	7	7	34.9	34.9	34.9	28.97	0	26.272	1025500000	58	0.0176199	0.0808571	0.135834	2.68936	O95721;C9JAF7	O95721;C9JAF7	Synaptosomal-associated protein 29;Synaptosomal-associated protein	SNAP29
6.29759168624878	7.12616395950317	6.76710319519043	6.02116775512695	7.34867477416992	6.43094110488892	6.70715141296387	6.7120418548584	6.78193187713623	6.63445472717285	7.00099754333496	7.1810998916626	7.36832427978516	6.51729249954224	6.39845848083496	6.44344425201416			4	4	4	66.3	66.3	66.3	10.97	0	16.365	178770000	12	0.517231	0.703076	0.135547	0.664397	Q9BSF0;H7BZ15;C9JS57	Q9BSF0;H7BZ15	Small membrane A-kinase anchor protein	C2orf88
7.29950714111328	7.29047966003418	7.3443922996521	7.30388689041138	7.44219732284546	7.19451427459717	7.35239458084106	7.42040157318115	7.19860219955444	7.02007913589478	7.29367208480835	7.52549839019775	7.46253252029419	7.46221828460693	7.32110118865967	7.46658611297607			7	7	7	17.6	17.6	17.6	82.25	0	32.123	389610000	21	0.0366706	0.129899	0.135289	2.30968	O43312;H0YB53;E7EWW5;E5RJX3;H0YAZ8	O43312;H0YB53;E7EWW5	Metastasis suppressor protein 1	MTSS1
7.20441865921021	7.29349517822266	7.17577266693115	7.03217554092407	7.12538385391235	6.41661214828491	7.44932413101196	7.2697229385376	7.19692182540894	7.15293025970459	7.41896390914917	7.31977224349976	7.21561098098755	7.19021940231323	7.21526718139648	7.23909902572632			6	6	6	15.1	15.1	15.1	42.272	0	17.809	281520000	25	0.26805	0.478783	0.134813	1.15342	P51570;K7ERJ9;K7ERN9;K7EII7	P51570;K7ERJ9	Galactokinase	GALK1
7.45189380645752	7.57363748550415	7.15839242935181	7.35539388656616	7.34816837310791	7.25032234191895	7.47388076782227	7.43874788284302	7.34494209289551	7.29602861404419	7.60808706283569	7.30228757858276	7.53548383712769	7.53080129623413	7.61256122589111	7.43125104904175			7	7	7	24.2	24.2	24.2	54.465	0	35.519	465990000	31	0.0471651	0.150962	0.134271	2.17608	A0A1B0GWJ0;A0A1B0GTJ7;P30566;A0A0A6YY92;A0A096LNY6;A0A1B0GTG9;A0A1B0GWF8;A0A096LNY5;A0A096LNY4;A0A096LP92;A0A096LNT0;A0A096LP76;B4DEP1;A0A096LPA2;A0A1W2PRX2;A0A096LP72	A0A1B0GWJ0;A0A1B0GTJ7;P30566;A0A0A6YY92;A0A096LNY6;A0A1B0GTG9;A0A1B0GWF8	Adenylosuccinate lyase	ADSL
7.64657020568848	7.60604810714722	7.79845714569092	7.90417957305908	7.50761318206787	7.53822183609009	8.00889778137207	7.92610549926758	7.76838636398315	7.84570550918579	7.85709714889526	7.85274219512939	7.90611934661865	7.91849708557129	7.8740701675415	7.92534828186035			12	12	12	42.9	42.9	42.9	41.85	0	76.64	1145400000	97	0.0846074	0.222133	0.133961	1.85611	A8MVU1;P14598;A6NI72;C9J155;H7C1S1	A8MVU1;P14598;A6NI72	Putative neutrophil cytosol factor 1C;Neutrophil cytosol factor 1;Putative neutrophil cytosol factor 1B	NCF1C;NCF1;NCF1B
7.51885604858398	7.59020614624023	7.5530571937561	7.61623382568359	7.60209274291992	7.5500693321228	7.34867477416992	7.53267812728882	7.43644905090332	7.43904829025269	7.64421224594116	7.61121320724487	7.66135835647583	7.60454988479614	7.71291875839233	7.68185615539551	+	AARS_CTRL	12	12	12	23.8	23.8	23.8	75.378	0	30.525	649590000	36	0.00318244	0.0276724	0.133948	3.55292	P54136;E5RJM9;E5RH09	P54136	Arginine--tRNA ligase, cytoplasmic	RARS
7.75202560424805	7.69891786575317	7.92442417144775	7.94953632354736	7.73139524459839	7.73705720901489	7.9080023765564	7.93868970870972	7.88370704650879	7.82849216461182	8.05330944061279	7.96962070465088	8.05514907836914	7.96856212615967	7.8174991607666	7.94970226287842			21	20	19	29.7	28.4	26.9	99.024	0	134.84	1385800000	104	0.0153094	0.0732123	0.133749	2.76104	P52790;H0Y8U9;H0Y9N6	P52790	Hexokinase-3	HK3
8.21114730834961	8.31088447570801	8.12736415863037	8.07470703125	8.27364921569824	8.11263847351074	8.11079120635986	8.15084838867188	8.09328174591064	8.04696273803711	8.22580051422119	8.32897090911865	8.27330207824707	8.31462574005127	8.2274751663208	8.3385763168335	+	AARS_CTRL	14	14	14	54.3	54.3	54.3	56.527	0	180.62	2688900000	127	0.00421621	0.0322048	0.133564	3.4114	Q7Z434	Q7Z434	Mitochondrial antiviral-signaling protein	MAVS
6.96866035461426	6.94948768615723	6.827805519104	6.99629688262939	6.99284934997559	6.96777725219727	6.88401889801025	6.88215446472168	6.98938322067261	6.91522026062012	7.05941200256348	7.00791835784912	7.17324447631836	6.93397283554077	7.15551805496216	7.09492492675781	+	AARS_CTRL	4	4	4	15.1	15.1	15.1	25.733	0	8.7795	169470000	20	0.00270112	0.0253285	0.133466	3.63555	V9GZ56;Q9Y4Z0;M0QXB0;U3KQS7;U3KQK1	V9GZ56;Q9Y4Z0;M0QXB0;U3KQS7;U3KQK1	U6 snRNA-associated Sm-like protein LSm4	LSM4
7.00203657150269	7.02669668197632	6.91009569168091	7.01118946075439	6.93462991714478	6.97313690185547	7.0301947593689	7.07305812835693	6.93020486831665	6.93462467193604	7.18167209625244	7.08239030838013	7.11487770080566	6.99801921844482	7.17837238311768	7.14066505432129	+	AARS_CTRL	4	4	4	31.5	31.5	31.5	28.164	0	50.653	192160000	19	0.000710013	0.01135	0.133413	4.31686	J3KQS6;Q9NWV8;M0R0I0;M0QXG9;M0R3F4;M0R2A4;M0R2K3;M0R193;M0R3H9;M0R2I2	J3KQS6;Q9NWV8;M0R0I0;M0QXG9;M0R3F4;M0R2A4;M0R2K3;M0R193	BRISC and BRCA1-A complex member 1	BABAM1
8.09300136566162	8.13754367828369	8.12083721160889	7.93990325927734	8.13216400146484	8.07583904266357	8.01140117645264	7.90449380874634	8.02563381195068	7.99091148376465	7.98976135253906	8.19620418548584	8.16073894500732	8.22000312805176	8.19122695922852	8.30087757110596			18	18	18	43.2	43.2	43.2	60.187	0	65.537	2197100000	134	0.0124119	0.0634656	0.133296	2.86758	Q13094;A0A0D9SGG1;E7ESF6;E5RKA2	Q13094;A0A0D9SGG1;E7ESF6	Lymphocyte cytosolic protein 2	LCP2
6.92928075790405	7.02796077728271	7.00281381607056	7.12149429321289	6.92449140548706	6.98794317245483	6.88138484954834	6.96787071228027	6.90565538406372	6.81068277359009	7.08274936676025	7.00868511199951	7.07327842712402	7.14807796478271	7.20311450958252	7.0182843208313	+	AARS_CTRL	5	5	5	12.4	12.4	12.4	67.314	0	18.501	180950000	41	0.007427	0.045506	0.133074	3.12675	P61221;D6R9I9;H0Y990;D6RGF4	P61221;D6R9I9	ATP-binding cassette sub-family E member 1	ABCE1
6.22881078720093	6.24288892745972	6.04715776443481	6.11756944656372	6.63291072845459	6.04559659957886	6.48220586776733	6.66386938095093	6.37841606140137	6.15454578399658	6.86660623550415	6.18622159957886	6.47879028320313	6.52837991714478	6.18486309051514	6.34887170791626			2	2	2	6.6	6.6	6.6	62.177	0.00061501	4.8183	20551000	13	0.300682	0.510232	0.132892	1.0747	H0YIY8;G3V5Z3;Q6IN85;G3V5A2;H0YJN6	H0YIY8;G3V5Z3;Q6IN85;G3V5A2;H0YJN6	Serine/threonine-protein phosphatase 4 regulatory subunit 3A	SMEK1
7.39899826049805	7.24323654174805	7.47567129135132	7.19035959243774	7.20822620391846	7.27790689468384	7.29651165008545	6.29225873947144	7.39146423339844	7.39028120040894	7.229323387146	7.41801929473877	7.34742736816406	7.23832225799561	7.29846000671387	7.56305360794067			6	6	6	9.4	9.4	9.4	90.725	0	12.153	380300000	14	0.376551	0.584906	0.13261	0.913288	P11387;E5RJ95;E5RFS0;E5RIC7;Q969P6	P11387	DNA topoisomerase 1	TOP1
7.4893536567688	7.37151098251343	7.37449169158936	7.45566701889038	7.37154817581177	7.46026611328125	7.18588209152222	6.56086874008179	7.27526521682739	7.40186548233032	7.41346740722656	7.38377952575684	7.41627407073975	7.46475791931152	7.50588226318359	7.3792872428894			4	4	4	62.9	62.9	62.9	9.9601	0	111.9	463010000	38	0.26478	0.475803	0.132569	1.1617	E5RHG8;Q15369;R4GMY8	E5RHG8;Q15369;R4GMY8	Transcription elongation factor B polypeptide 1	TCEB1
7.04249668121338	7.03969144821167	7.14656209945679	6.25579166412354	7.15618562698364	6.54432153701782	7.15207433700562	6.52932453155518	6.22969150543213	7.335036277771	6.71336460113525	7.09127998352051	6.86545324325562	7.13094472885132	6.92977666854858	7.12172412872314			3	3	3	22.9	22.9	22.9	16.46	0	6.832	168550000	18	0.468723	0.664859	0.132306	0.744781	P47813;O14602;X6RAC9;A6NJH9	P47813;O14602;X6RAC9;A6NJH9	Eukaryotic translation initiation factor 1A, X-chromosomal;Eukaryotic translation initiation factor 1A, Y-chromosomal	EIF1AX;EIF1AY
8.11521053314209	8.08529090881348	7.96038055419922	8.15069484710693	7.84540176391602	7.74186849594116	8.02649211883545	7.85092782974243	7.97733020782471	7.77049112319946	8.14000511169434	8.11467742919922	8.11471080780029	8.11176681518555	8.17005634307861	7.85689210891724			13	13	7	57.1	57.1	36.2	34.779	0	112.32	1881900000	110	0.0777772	0.210747	0.132276	1.90322	A0A0A6YYL2;P0DMN0;P0DMM9;H3BPL6;H3BNY7;H3BRT0	A0A0A6YYL2;P0DMN0;P0DMM9	Sulfotransferase;Sulfotransferase 1A4;Sulfotransferase 1A3	SULT1A4;SULT1A3
6.18496322631836	6.59491777420044	6.61398696899414	6.5344066619873	6.52438306808472	6.56772041320801	6.55302095413208	6.57443332672119	6.40403985977173	6.35873889923096	6.48983192443848	6.39758205413818	6.59317541122437	6.65365600585938	6.61769199371338	6.98762607574463			2	2	2	15.9	15.9	15.9	18.985	0	6.2533	47728000	7	0.136502	0.305507	0.132199	1.57968	Q9BW30	Q9BW30	Tubulin polymerization-promoting protein family member 3	TPPP3
7.58393526077271	7.71131801605225	7.71529293060303	7.81241846084595	7.57893705368042	7.64411354064941	7.65029764175415	7.67771625518799	7.50052452087402	7.62535381317139	7.86500310897827	7.70050477981567	7.69434213638306	7.81805419921875	7.84172868728638	7.77152156829834	+	AARS_CTRL	9	9	9	39.2	39.2	39.2	33.428	0	37.722	854170000	69	0.00752184	0.0456114	0.131868	3.12036	P53004;C9J1E1	P53004	Biliverdin reductase A	BLVRA
6.5052752494812	6.54850053787231	6.32422876358032	6.35793685913086	6.21038293838501	6.33970785140991	6.59502792358398	6.55806541442871	6.64902687072754	6.56530952453613	6.23655462265015	6.45175266265869	6.42733573913574	6.81666564941406	6.76222085952759	6.88849401473999			2	2	2	11.1	11.1	11.1	38.445	0	7.2935	56935000	15	0.210712	0.40815	0.131824	1.31174	P21462	P21462	fMet-Leu-Phe receptor	FPR1
7.42694997787476	7.40966272354126	7.3149619102478	7.54451465606689	7.31479406356812	7.2565975189209	7.20704174041748	7.30087804794312	7.62257671356201	7.5000581741333	7.62472534179688	7.52156972885132	7.56813144683838	7.47361850738525	7.55612134933472	7.38467597961426			6	6	6	30.5	30.5	30.5	37.485	0	23.505	515300000	29	0.0497524	0.156548	0.13167	2.14745	Q9HBI0;B0QYM9;B0QYN0;U3KQ67	Q9HBI0	Gamma-parvin	PARVG
6.67115449905396	6.86495590209961	6.69859504699707	6.54050779342651	6.66518211364746	6.69640016555786	6.04336357116699	6.71916961669922	6.30423450469971	6.67771100997925	6.75901031494141	6.65073490142822	6.72754144668579	6.73280382156372	6.86768531799316	6.58085155487061			2	2	2	17.8	17.8	17.8	14.125	0.00031746	5.3934	64927000	11	0.225502	0.424544	0.131644	1.26794	G3V2U7;P07311	G3V2U7;P07311	Acylphosphatase;Acylphosphatase-1	ACYP1
7.69944763183594	7.6786642074585	7.6618504524231	7.68081569671631	7.66329574584961	7.55013036727905	7.62171602249146	7.68998336791992	7.86648797988892	7.56680250167847	7.72673559188843	7.96458959579468	7.9999303817749	7.72904300689697	7.69014310836792	7.6869044303894			15	15	15	19.5	19.5	19.5	151.66	0	119.37	963360000	70	0.0363264	0.129264	0.131638	2.31465	Q6P2E9;I3L2F4;I3L0V0;I3L3M2	Q6P2E9	Enhancer of mRNA-decapping protein 4	EDC4
7.35247182846069	7.40356683731079	7.2598090171814	7.3233757019043	7.44686317443848	7.29234457015991	7.20782279968262	7.24487066268921	7.29963779449463	7.29139089584351	7.36310386657715	7.48081159591675	7.45255327224731	7.43517541885376	7.50608539581299	7.42488145828247	+	AARS_CTRL	5	5	5	22.2	22.2	22.2	43.447	0	18.422	413190000	34	0.00159364	0.0182601	0.131553	3.90258	Q92734;C9JJP5;C9JUE0;C9JTY3	Q92734;C9JJP5;C9JUE0	Protein TFG	TFG
7.51317739486694	7.50479698181152	7.82852458953857	7.85681343078613	7.92464637756348	8.05380821228027	7.7922797203064	7.68345212936401	7.73431968688965	7.75705432891846	7.88545179367065	7.80417346954346	7.82060861587524	7.94043159484863	8.05453681945801	7.87333822250366			8	8	8	26.7	26.7	26.7	39.724	0	80.971	1146300000	77	0.105201	0.256573	0.131536	1.7322	P11766;H0YAG8;D6RAY0;D6R9G2;D6RFE4	P11766	Alcohol dehydrogenase class-3	ADH5
6.54313659667969	6.28171730041504	6.87174129486084	6.72062253952026	6.1854887008667	6.60461616516113	6.39940547943115	6.73353624343872	6.78987693786621	6.6253023147583	6.5625901222229	6.90557479858398	6.75187158584595	6.7371129989624	6.66374826431274	6.62011384963989			2	2	1	1.3	1.3	0.5	164.19	0.0016807	3.5219	61446000	8	0.210812	0.408087	0.131291	1.31144	P39880	P39880	Homeobox protein cut-like 1	CUX1
6.81744623184204	6.99029874801636	6.82013750076294	6.84321403503418	6.85103178024292	6.90029621124268	6.57243490219116	6.73162126541138	6.77050590515137	6.42502117156982	7.01359558105469	6.7866735458374	6.89429378509521	7.0764217376709	6.89434909820557	6.75426435470581			4	4	4	20.8	20.8	20.8	41.958	0	23.28	105080000	10	0.115251	0.274304	0.131066	1.67936	K7EP32;Q9BZV1	K7EP32;Q9BZV1	UBX domain-containing protein 6	UBXN6
7.00633764266968	6.50223159790039	7.03662872314453	6.97271203994751	7.00500869750977	6.97696399688721	7.04528379440308	7.12466716766357	7.01820087432861	7.0500316619873	6.98602771759033	7.15029573440552	7.0786018371582	7.13404941558838	7.12251091003418	7.15682172775269			4	4	4	12.9	12.9	12.9	45.476	0	10.908	199250000	21	0.0972018	0.242838	0.130911	1.77753	Q99986;H0YJ50;H0YJJ9	Q99986;H0YJ50;H0YJJ9	Serine/threonine-protein kinase VRK1	VRK1
7.58331203460693	7.67002296447754	7.5824499130249	7.54331064224243	7.57508373260498	7.70060873031616	7.5933084487915	8.02477264404297	7.50462055206299	7.26486492156982	7.72430849075317	7.64635467529297	7.75599670410156	7.73501586914063	7.7400860786438	7.80834627151489			7	7	7	32.8	32.8	32.8	37.375	0	57.407	782760000	73	0.123844	0.287634	0.130783	1.63728	A6PVN5;Q15257;F6WIT2;Q5T949;Q5T948;A6PVN9;A6PVN6;Q68CR8;A6PVN8;C9IZ76;B7ZBQ0;A6PVN7;B7ZBP9;B7ZBP7;B4DDQ6;H0Y6E5	A6PVN5;Q15257;F6WIT2;Q5T949;Q5T948;A6PVN9;A6PVN6	Serine/threonine-protein phosphatase 2A activator	PPP2R4
7.49446058273315	7.59657526016235	7.14138698577881	7.44368553161621	7.2126669883728	7.3376989364624	7.37848854064941	7.17067241668701	7.35608339309692	7.25396776199341	7.32888889312744	7.2265739440918	7.23889875411987	7.77499103546143	7.76292610168457	7.48288774490356			12	12	12	35.9	35.9	35.9	46.914	0	31.314	449440000	45	0.204375	0.401084	0.130626	1.33126	Q9NXH8	Q9NXH8	Torsin-4A	TOR4A
7.74946594238281	7.84577369689941	7.71894979476929	7.69112586975098	7.65845012664795	7.78525161743164	7.62375545501709	7.79057359695435	7.64071989059448	7.57568407058716	7.87918758392334	7.88711071014404	7.75921440124512	7.9089674949646	7.86702537536621	7.73001480102539	+	AARS_CTRL	13	13	13	47.8	47.8	47.8	49.83	0	64.705	1068900000	94	0.00786729	0.0468372	0.130612	3.09776	P49593;A8MX49;B5MCT7;C9J2F3;C9JL74	P49593;A8MX49;B5MCT7	Protein phosphatase 1F	PPM1F
6.89683485031128	7.24777698516846	6.77606153488159	6.72484922409058	6.17332935333252	6.79731607437134	6.80342960357666	6.89077854156494	6.7395133972168	6.60368061065674	6.9692759513855	6.88021326065063	6.98589324951172	6.8231840133667	6.88127040863037	6.83573484420776			4	4	4	25.4	25.4	25.4	26.648	0	11.856	124350000	16	0.267142	0.477749	0.130572	1.15571	O95833	O95833	Chloride intracellular channel protein 3	CLIC3
7.15268564224243	7.14826345443726	7.14031934738159	7.29307508468628	7.20655584335327	7.03798389434814	7.08152723312378	6.2660493850708	7.09370183944702	7.06736850738525	7.12544870376587	7.29697227478027	7.28674840927124	7.13350677490234	7.12603378295898	7.10721015930176			7	7	7	24.8	24.8	24.8	40.542	0	13.416	270120000	15	0.298689	0.508674	0.130567	1.07932	Q9Y295	Q9Y295	Developmentally-regulated GTP-binding protein 1	DRG1
8.17260265350342	8.17146301269531	8.18712615966797	8.21900749206543	8.15724563598633	8.2782506942749	8.14937305450439	8.2512731552124	8.15436267852783	8.14163780212402	8.27834224700928	8.25959396362305	8.2729320526123	8.34861660003662	8.35709571838379	8.3958158493042	+	AARS_CTRL	11	11	11	62	62	62	27.547	0	44.338	3063200000	104	0.000172984	0.0051954	0.130499	5.0634	O95336;M0R261;M0R1L2;M0R0U3	O95336;M0R261;M0R1L2	6-phosphogluconolactonase	PGLS
7.747474193573	7.73466396331787	7.83952188491821	7.75512742996216	7.67065382003784	7.60811948776245	7.74213552474976	7.85996627807617	7.85607004165649	7.79570627212524	7.77048397064209	7.99908256530762	7.93778848648071	7.83543682098389	7.8510627746582	7.95226430892944	+	AARS_CTRL	4	4	4	58.8	58.8	58.8	9.1175	0	57.299	1113300000	75	0.00874497	0.049222	0.130076	3.04449	P61960;H0Y614	P61960;H0Y614	Ubiquitin-fold modifier 1	UFM1
7.10191869735718	7.17762327194214	7.11163234710693	6.76550483703613	7.0605845451355	7.12720203399658	6.37422657012939	6.73938846588135	6.18111944198608	6.78680801391602	6.90455341339111	6.59681177139282	6.9240517616272	7.10428237915039	7.09791660308838	7.20833396911621			1	1	1	19.6	19.6	19.6	6.6767	0	6.6518	195350000	15	0.421306	0.625612	0.130057	0.828466	P62273	P62273	40S ribosomal protein S29	RPS29
7.37324333190918	7.40847730636597	7.33551788330078	7.40512418746948	7.44669246673584	7.5790057182312	7.27307081222534	7.11102724075317	7.2615008354187	7.31393051147461	7.40568780899048	7.34155321121216	7.44296550750732	7.6583833694458	7.70882034301758	7.32709312438965			3	3	1	49.4	49.4	24.7	10.366	0	18.57	459940000	28	0.0939623	0.237867	0.129992	1.79683	P63167;F8VXI7;F8VXL2;F8VRV5	P63167	Dynein light chain 1, cytoplasmic	DYNLL1
7.30412435531616	7.2403244972229	7.26337575912476	7.23494720458984	7.35040330886841	7.63773965835571	7.32982492446899	7.32463216781616	7.37066125869751	7.46444463729858	7.53864908218384	7.39536142349243	7.44495010375977	7.46334028244019	7.61794328689575	7.43113851547241			8	8	8	31.5	31.5	31.5	46.247	0	26.178	456160000	21	0.0365599	0.129899	0.129849	2.31127	P17174	P17174	Aspartate aminotransferase, cytoplasmic	GOT1
7.94387531280518	7.84127187728882	7.73839998245239	7.83212566375732	7.78125238418579	7.76747512817383	8.05010890960693	7.61827802658081	7.85695219039917	8.0028133392334	7.99136781692505	8.01828384399414	7.98302602767944	7.94629526138306	7.95782279968262	7.94161558151245			5	5	5	40.8	40.8	40.8	19.586	0	16.618	1433200000	61	0.0311956	0.11793	0.129813	2.3945	A0A087WXM6;J3QQT2;J3KRX5;A0A0A6YYL6;P18621;J3QLC8;A0A0A0MRF8;J3KRB3;A0A087WWH0;J3QS96;A0A087WY81;J3KSJ0	A0A087WXM6;J3QQT2;J3KRX5;A0A0A6YYL6;P18621;J3QLC8;A0A0A0MRF8;J3KRB3;A0A087WWH0;J3QS96	60S ribosomal protein L17	RPL17;RPL17-C18orf32
6.24206924438477	5.70583438873291	6.80998849868774	6.34797382354736	6.23439073562622	6.14310836791992	6.19013547897339	6.8611741065979	6.19906902313232	6.51007890701294	6.61515951156616	6.22034358978271	6.24412870407104	6.56939744949341	6.40394353866577	6.67213726043701			5	3	3	7.8	4.5	4.5	97.621	0.00059137	4.132	30652000	8	0.407144	0.611478	0.129803	0.854628	Q9UBF2	Q9UBF2	Coatomer subunit gamma-2	COPG2
7.05526351928711	7.00138759613037	6.97485256195068	6.95788478851318	7.03330326080322	6.90698671340942	6.99502944946289	7.2094612121582	7.01262617111206	7.04226016998291	7.14841747283936	7.2219614982605	7.28800296783447	7.08902168273926	6.97085809707642	7.17347764968872			4	4	4	5.4	5.4	5.4	137.42	0	17.417	201740000	25	0.0161015	0.0759429	0.129718	2.73535	O95487	O95487	Protein transport protein Sec24B	SEC24B
7.27311706542969	7.34711503982544	7.46935081481934	7.33747911453247	7.43994808197021	7.39266157150269	7.2131724357605	7.29778242111206	7.43007516860962	7.32465267181396	7.38140392303467	7.47252225875854	7.53346681594849	7.53183650970459	7.42633247375488	7.54526996612549	+	AARS_CTRL	6	6	6	59.7	59.7	59.7	17.328	0	37.66	435730000	68	0.00538148	0.036429	0.12927	3.28874	Q99471;H3BPF6;H3BMQ1;F8VNW6;F8VQZ2	Q99471;H3BPF6;H3BMQ1	Prefoldin subunit 5	PFDN5
8.8990592956543	8.89602947235107	8.60860061645508	8.7633228302002	9.03277969360352	8.87116432189941	8.70883750915527	8.62877750396729	8.77573394775391	8.83200359344482	8.73350238800049	8.68049907684326	8.65470600128174	9.22167491912842	9.3293981552124	8.96401882171631			15	15	2	80.4	80.4	14.7	20.825	0	186	13271000000	278	0.239115	0.442685	0.129002	1.22959	P61224;E7ESV4;F5H7Y6;F5GX62;A0A0J9YXB3;A6NIZ1;F5H004;F5H6R7;F5H0B7;F5H500;F5GYB5;F5H077;F5GWU8;F5H491;F5H4H0;F5GYH7;F8WBC0	P61224;E7ESV4;F5H7Y6;F5GX62;A0A0J9YXB3;A6NIZ1;F5H004;F5H6R7	Ras-related protein Rap-1b;Ras-related protein Rap-1b-like protein	RAP1B
7.45307350158691	7.45382261276245	7.5959587097168	7.36621761322021	7.49557209014893	7.42517518997192	7.41801929473877	7.2555136680603	7.49676370620728	7.53502798080444	7.5885853767395	7.58895492553711	7.51965761184692	7.64288949966431	7.49608516693115	7.63399314880371			7	7	7	57.4	57.4	57.4	20.063	0	32.863	558100000	29	0.00959611	0.052178	0.128847	2.99765	Q9H910;A6NGP5;H3BMV3;H3BU16;H3BMT0;H3BTV5;H3BMM8;B4E1P3;H3BS08	Q9H910;A6NGP5;H3BMV3;H3BU16;H3BMT0;H3BTV5	Hematological and neurological expressed 1-like protein	HN1L
7.54041719436646	7.74893951416016	7.5411548614502	7.6886420249939	7.5836296081543	7.61242341995239	7.55510663986206	7.59528684616089	7.4686131477356	7.59801292419434	7.80732536315918	7.57777881622314	7.63732957839966	7.81493330001831	7.82437324523926	7.66956806182861			8	8	8	50.2	50.2	50.2	28.226	0	42.7	806670000	75	0.0151034	0.0728044	0.128662	2.76793	X6RA14;P10768;H7BZT7;U3KQT1	X6RA14;P10768;H7BZT7;U3KQT1	S-formylglutathione hydrolase	ESD
7.23759412765503	7.30569505691528	7.39012241363525	7.39350509643555	7.43250417709351	7.32479667663574	7.25515174865723	6.72404384613037	7.51685237884521	7.44207191467285	7.29265451431274	7.49519729614258	7.60608005523682	7.44381046295166	7.32943868637085	7.417405128479			7	7	7	12.9	12.9	12.9	79.548	0	29.282	436880000	48	0.210876	0.407926	0.128531	1.31124	Q3YEC7;H0Y4Z8;G3V154;F2Z2T0;H0Y7H6	Q3YEC7;H0Y4Z8;G3V154	Rab-like protein 6	RABL6
8.71688747406006	8.70074653625488	8.71872615814209	8.69543838500977	8.63580513000488	8.62613487243652	8.67187595367432	8.66959571838379	8.64386749267578	8.71520900726318	8.83972263336182	8.78869152069092	8.73129844665527	8.8923225402832	8.78282356262207	8.81209087371826	+	AARS_CTRL	24	24	24	65.2	65.2	65.2	53.139	0	323.31	9362700000	362	4.97172e-05	0.00325581	0.128396	5.756	P52209;K7EM49;K7EPF6;K7EMN2;K7ELN9	P52209;K7EM49	6-phosphogluconate dehydrogenase, decarboxylating	PGD
8.47568607330322	8.46695613861084	8.28012275695801	8.34348773956299	8.53317451477051	8.62598133087158	8.2546443939209	8.28737640380859	8.26620769500732	8.20868301391602	8.40512466430664	8.43060684204102	8.31435203552246	8.61336612701416	8.75967502593994	8.49249458312988			17	17	17	78.5	78.5	78.5	32.118	0	246.34	4670300000	263	0.115288	0.274157	0.128371	1.67917	P00491;G3V5M2;G3V2H3;G3V393	P00491;G3V5M2	Purine nucleoside phosphorylase	PNP
6.24602842330933	6.45237922668457	6.5707311630249	6.20378971099854	6.85605192184448	6.42930698394775	6.72555303573608	6.69496011734009	6.44078683853149	7.00220918655396	6.26007843017578	6.38090515136719	6.58028650283813	7.06584119796753	7.00432157516479	6.84897708892822			3	3	3	10.6	10.6	10.6	49.526	0	8.1829	123330000	14	0.403084	0.608652	0.127889	0.86224	A0A087WY71;E9PFW3;Q96CW1;C9JJ47;C9JJD3;C9JPV8;C9JTK4;C9JGT8	A0A087WY71;E9PFW3;Q96CW1;C9JJ47	AP-2 complex subunit mu	AP2M1
7.44304370880127	7.43646478652954	7.54456424713135	7.53530693054199	7.59238767623901	7.60508966445923	7.36400651931763	7.1757435798645	7.43877983093262	7.43608331680298	7.42229413986206	7.7491717338562	7.68220806121826	7.54142951965332	7.37557220458984	7.73884391784668			2	2	2	24.8	24.8	24.8	17.634	0	97.2	643620000	35	0.0995599	0.246418	0.127773	1.76383	E9PM92;O00193;E9PQA1;E9PRZ9	E9PM92;O00193;E9PQA1;E9PRZ9	Small acidic protein	C11orf58;SMAP
8.14426231384277	8.14680957794189	8.14066505432129	8.09265041351318	8.05234718322754	8.0976734161377	8.09391212463379	8.19265079498291	8.12479782104492	8.08986949920654	8.28280353546143	8.18341255187988	8.20857524871826	8.22868251800537	8.30037784576416	8.26731300354004	+	AARS_CTRL	15	14	14	48.6	46.4	46.4	46.659	0	120.12	2512000000	215	4.03154e-05	0.00266667	0.12763	5.87614	O75874;C9J4N6;C9JJE5;C9JLU6	O75874	Isocitrate dehydrogenase [NADP] cytoplasmic	IDH1
6.91572141647339	7.0070219039917	7.08611059188843	7.08253383636475	6.86230421066284	6.7980842590332	6.99789714813232	6.93996858596802	7.09600591659546	6.85057258605957	6.99839019775391	6.97782850265503	7.04103708267212	7.46089792251587	7.0193657875061	7.04999303817749			6	6	6	16.2	16.2	16.2	67.748	0	15.876	205460000	26	0.0971363	0.243066	0.12763	1.77792	F5H2E5;O15553;F5H6N9;F5H595;I3L0S7;F5GZV9;F8W6Z2;D2DTW1;E3P8H6	F5H2E5;O15553;F5H6N9;F5H595;I3L0S7	Pyrin	MEFV
7.89459276199341	7.9356632232666	7.81005096435547	8.10700607299805	8.25495910644531	8.03502941131592	7.69086933135986	7.86567831039429	8.05434513092041	8.00419235229492	7.70483636856079	8.18698501586914	8.09843635559082	8.36793327331543	8.23867321014404	7.96004724502563			4	4	4	12.6	12.6	12.6	54.646	0	12.783	1784600000	24	0.215406	0.412005	0.12758	1.29758	Q8NBM8;E7EVZ5;D6R9J0	Q8NBM8;E7EVZ5	Prenylcysteine oxidase-like	PCYOX1L
8.682785987854	8.8011360168457	8.29190158843994	8.58210849761963	8.6921854019165	8.61744117736816	8.43219947814941	8.35974025726318	8.45630550384521	8.41806888580322	8.52088928222656	8.48793029785156	8.50939083099365	8.8738431930542	8.92829322814941	8.64208889007568			14	14	14	21.4	21.4	21.4	68.954	0	120.09	6918100000	221	0.18524	0.379233	0.127019	1.39336	A0A0C4DGZ8;P07359	A0A0C4DGZ8;P07359	Platelet glycoprotein Ib alpha chain;Glycocalicin	GP1BA
7.91560029983521	7.98634624481201	8.02135467529297	7.83092832565308	8.09802055358887	7.8494439125061	7.94264793395996	7.88668251037598	7.99326419830322	8.03092384338379	7.98121118545532	8.2177734375	8.20256996154785	8.08221054077148	7.94129753112793	8.06811141967773			27	27	27	45.4	45.4	45.4	95.988	0	179.08	1815900000	121	0.022914	0.0962704	0.126674	2.55456	Q4V328;A0A087WT45;A0A075B793;A0A087WXA6;A0A087WZF5;A0A087WW92;A0A087WV84;A0A087WWF2	Q4V328;A0A087WT45;A0A075B793	GRIP1-associated protein 1	GRIPAP1
9.46034145355225	9.51730155944824	9.3634614944458	9.42978477478027	9.43264865875244	9.37657737731934	9.33986854553223	9.33332633972168	9.34652900695801	9.30384349822998	9.43316173553467	9.43552589416504	9.48139953613281	9.61081981658936	9.63612651824951	9.50460720062256	+	AARS_CTRL	25	20	1	65.6	59.1	2.7	49.83	0	323.31	54204000000	960	0.00556292	0.0370928	0.126572	3.27208	P68371;M0R2D3;M0R2T4;A0A075B724	P68371	Tubulin beta-4B chain	TUBB4B
8.84276485443115	8.83319854736328	8.81287288665771	8.81943893432617	8.78929138183594	8.9481782913208	8.70145606994629	8.68872261047363	8.84846019744873	8.76922225952148	8.90253067016602	8.82845401763916	8.82419776916504	8.93228054046631	9.05403804779053	9.04929542541504			12	12	12	80.7	80.7	80.7	21.057	0	323.31	12571000000	231	0.0125647	0.0640784	0.126439	2.86138	P30086	P30086	Phosphatidylethanolamine-binding protein 1;Hippocampal cholinergic neurostimulating peptide	PEBP1
7.91486644744873	7.87783765792847	7.88286018371582	7.80740642547607	7.91978931427002	7.84338235855103	7.96220827102661	7.80145835876465	7.84492444992065	7.71968746185303	7.94226598739624	7.98858547210693	7.98743391036987	7.9637451171875	7.98067140579224	8.03981018066406	+	AARS_CTRL	13	13	13	29.9	29.9	29.9	71.45	0	74.217	1398000000	100	0.00105405	0.0140741	0.12631	4.11347	Q9Y5K6	Q9Y5K6	CD2-associated protein	CD2AP
7.90766382217407	7.99001455307007	8.0401668548584	7.96276235580444	7.955726146698	7.83499240875244	7.98999691009521	7.8243145942688	7.86004447937012	7.89400577545166	8.02193355560303	8.07780361175537	8.0877103805542	8.07762241363525	7.91352796554565	8.13481426239014	+	AARS_CTRL	12	12	12	27.4	27.4	27.4	96.723	0	105.01	1714300000	82	0.00536793	0.0363333	0.126267	3.29001	Q9UPN7;K7EM28	Q9UPN7	Serine/threonine-protein phosphatase 6 regulatory subunit 1	PPP6R1
6.82904624938965	6.76270866394043	6.76234817504883	6.6634087562561	6.77511501312256	6.90938472747803	6.85546445846558	6.56219911575317	6.98124742507935	7.00928068161011	7.22133588790894	6.86542367935181	6.86902046203613	6.84083366394043	6.96538972854614	6.86096048355103			3	3	3	24.2	24.2	24.2	21.646	0.00032744	6.0167	135030000	13	0.104052	0.254943	0.12614	1.73852	P16455	P16455	Methylated-DNA--protein-cysteine methyltransferase	MGMT
7.56840133666992	7.45380735397339	7.33623933792114	7.46901178359985	7.43960094451904	7.35355091094971	7.48225879669189	7.4573974609375	7.37787055969238	7.51379013061523	7.4645791053772	7.38955593109131	7.52366828918457	7.58201789855957	7.81865453720093	7.64630556106567			8	4	1	52.8	23.9	5.6	20.511	0	12.508	528900000	45	0.0394057	0.135574	0.125604	2.2717	P18085;C9JPM4;C9JAK5	P18085;C9JPM4;C9JAK5	ADP-ribosylation factor 4	ARF4
6.90698671340942	6.88516330718994	6.94295024871826	6.80186319351196	6.82547760009766	6.47699975967407	6.83758211135864	7.00663709640503	6.87503814697266	6.91351175308228	6.94000339508057	6.88879156112671	6.98445987701416	7.02382850646973	6.90513706207275	7.09457588195801			5	4	4	11.6	9.7	9.7	58.164	0	7.0693	138630000	17	0.0697535	0.194912	0.125578	1.9636	O75886	O75886	Signal transducing adapter molecule 2	STAM2
8.69070053100586	8.64623737335205	8.69876194000244	8.60365295410156	8.69655704498291	8.69647026062012	8.58462524414063	8.48967742919922	8.73441600799561	8.8125524520874	8.70142936706543	8.74701499938965	8.80716991424561	8.82534790039063	8.84220314025879	8.82202434539795	+	AARS_CTRL	12	12	12	70.9	70.9	70.9	19.891	0	135.24	9530700000	222	0.00800935	0.0468991	0.1255	3.08875	Q99497;K7ELW0;K7EN27	Q99497;K7ELW0;K7EN27	Protein deglycase DJ-1	PARK7
7.43679857254028	7.50312328338623	7.44402933120728	7.38149404525757	7.3677659034729	7.49228525161743	7.38501596450806	7.32829809188843	7.45425033569336	7.3170599937439	7.50289106369019	7.50843524932861	7.54685115814209	7.50207185745239	7.53283071517944	7.62526082992554	+	AARS_CTRL	8	8	8	28.1	28.1	28.1	42.153	0	24.309	513280000	37	0.0010652	0.0140524	0.125378	4.10808	A0A0D9SF70;G5E9L0;Q8N6H7;E9PQP3;H0YDN9;E9PIY6;E9PMU9;E9PM18;E9PMR9;E9PM63;E9PNY8;E9PJT7;E9PK28;E9PN48	A0A0D9SF70;G5E9L0;Q8N6H7;E9PQP3;H0YDN9;E9PIY6	ADP-ribosylation factor GTPase-activating protein 2	ARFGAP2
7.30230951309204	7.28753280639648	7.44095611572266	7.2745041847229	7.31841802597046	7.25117588043213	7.08242607116699	6.68330717086792	7.24459886550903	7.28889751434326	7.20005655288696	7.34613752365112	7.37276458740234	7.49713706970215	7.28429555892944	7.3554515838623			4	4	4	11.3	11.3	11.3	87.198	0	30.234	359180000	25	0.190382	0.385385	0.125228	1.37618	Q4KMP7	Q4KMP7	TBC1 domain family member 10B	TBC1D10B
6.43832302093506	7.10792207717896	6.30984210968018	6.68877363204956	6.47568845748901	6.72975206375122	6.85205745697021	6.89138889312744	7.2135443687439	6.3463077545166	6.98749208450317	6.3478479385376	6.26867771148682	7.11196804046631	7.15842294692993	7.10870027542114			6	6	6	21.2	21.2	21.2	46.07	0	17.138	166380000	7	0.501078	0.689702	0.125158	0.690647	J3QSX6;F8W8M4;A0A0A0MRL6;O14639;H0Y7N6;F6XFR5	J3QSX6;F8W8M4;A0A0A0MRL6;O14639;H0Y7N6;F6XFR5	Actin-binding LIM protein 1	ABLIM1
6.87767648696899	6.41229200363159	6.97362661361694	6.14261531829834	6.47392797470093	6.75624704360962	6.5289044380188	6.53779220581055	6.5546236038208	6.64760208129883	6.72758197784424	6.74446487426758	6.76536321640015	6.74323511123657	6.38440227508545	6.92796564102173			2	2	2	6.9	6.9	6.9	40.684	0.00057176	3.7855	86638000	7	0.288232	0.498642	0.124971	1.10394	H7C2Q8;Q99848	H7C2Q8;Q99848	Probable rRNA-processing protein EBP2	EBNA1BP2
8.33765888214111	8.24435138702393	8.62310409545898	8.41748809814453	8.61355686187744	8.41500663757324	8.48539447784424	8.60805511474609	8.6790189743042	8.53145313262939	8.40324020385742	8.80541896820068	8.71360778808594	8.63219356536865	8.62112426757813	8.54708480834961			4	3	3	89.5	74.6	74.6	11.514	0	100.8	6503600000	65	0.105779	0.25701	0.124936	1.72904	P05386	P05386	60S acidic ribosomal protein P1	RPLP1
7.22347021102905	7.32520771026611	7.35644674301147	7.24174547195435	7.16518497467041	7.23879861831665	7.36625480651855	7.34340858459473	7.15787982940674	7.22440338134766	7.51297760009766	7.5798978805542	7.45209312438965	7.18232917785645	7.23741817474365	7.37008714675903			6	6	5	30.4	30.4	27.4	31.802	0	174.45	366570000	44	0.0490779	0.155353	0.124854	2.15478	F5GWE5;Q00169;I3L4C0;I3L459;I3L4H1;I3L2X8;I3L471;I3L4U7;I3NI10;I3L3W1	F5GWE5;Q00169;I3L4C0;I3L459;I3L4H1;I3L2X8;I3L471;I3L4U7	Phosphatidylinositol transfer protein alpha isoform	PITPNA
9.61375713348389	9.59260940551758	9.52287483215332	9.52773284912109	9.50813865661621	9.56950283050537	9.46374416351318	9.44360733032227	9.46774101257324	9.52440929412842	9.65260410308838	9.53308582305908	9.56584739685059	9.73812198638916	9.76744556427002	9.63003063201904	+	AARS_CTRL	20	20	20	77	77	77	36.053	0	323.31	86984000000	1885	0.00446202	0.0332861	0.124444	3.38291	P04406;E7EUT5;O14556	P04406;E7EUT5	Glyceraldehyde-3-phosphate dehydrogenase	GAPDH
7.31228303909302	7.28885269165039	7.36195421218872	7.48635959625244	7.44395112991333	7.44720458984375	7.37434482574463	7.42005491256714	7.71413707733154	7.42724275588989	7.65075445175171	7.58160829544067	7.50404930114746	7.48546600341797	7.58669996261597	7.50276851654053			8	8	8	43.4	43.4	43.4	28.068	0	28.046	559010000	46	0.0340531	0.125312	0.124253	2.34862	Q9Y224;G3V4C6;H0YJB9;G3V4E7	Q9Y224;G3V4C6	UPF0568 protein C14orf166	C14orf166
7.18506050109863	7.1385555267334	7.09391164779663	7.17981004714966	7.16007804870605	7.16512537002563	6.9571475982666	7.11600971221924	7.00043392181396	6.81241846084595	7.26735925674438	7.31710195541382	7.17318630218506	7.16304206848145	7.16091871261597	7.148756980896			5	5	5	14.3	14.3	14.3	50.127	0	13.925	236770000	33	0.0393981	0.135729	0.124206	2.27181	Q96Q11;C9JRS7;F8W8C3	Q96Q11	CCA tRNA nucleotidyltransferase 1, mitochondrial	TRNT1
6.98252010345459	6.83188247680664	6.83746862411499	7.09788179397583	6.76214551925659	6.90144729614258	6.8967137336731	6.99663400650024	6.83144760131836	6.89462041854858	7.03201389312744	7.01690816879272	7.18814086914063	7.06814861297607	6.91366529464722	6.94434452056885			6	4	4	10.8	7.7	7.7	86.478	0	26.575	165460000	23	0.028354	0.110751	0.123927	2.44428	Q15437;Q5QPE2;Q5QPE1	Q15437;Q5QPE2	Protein transport protein Sec23B	SEC23B
7.51000833511353	7.49637603759766	7.35709571838379	7.19661808013916	7.4137020111084	7.58149433135986	7.11766910552979	7.27641582489014	7.23560428619385	7.47312164306641	7.55476760864258	7.39450407028198	7.39086437225342	7.62209987640381	7.5322699546814	7.44352912902832			7	7	5	22.8	22.8	17	42.447	0	40.349	450380000	50	0.0989884	0.246036	0.123862	1.76713	P35813;E9PKB5;E9PL75;E9PJN3	P35813	Protein phosphatase 1A	PPM1A
6.63823509216309	6.24411296844482	6.86473035812378	6.44338130950928	6.51472854614258	6.87420463562012	6.39584064483643	6.6880350112915	6.89657592773438	6.89800643920898	6.86671257019043	7.0373067855835	6.4129810333252	6.94294214248657	6.23746776580811	7.11998128890991			4	4	4	17.4	17.4	17.4	48.602	0	24.279	125440000	7	0.417934	0.622359	0.12378	0.834643	Q8WU90;H7C466	Q8WU90	Zinc finger CCCH domain-containing protein 15	ZC3H15
7.64760780334473	7.42685270309448	7.40136623382568	7.42670631408691	7.47472620010376	7.67183923721313	7.55240058898926	7.23441600799561	7.47171688079834	7.71644592285156	7.65306758880615	7.39776611328125	7.38530254364014	7.82956743240356	7.86561918258667	7.62572383880615			9	4	4	50	19.8	19.8	21.45	0	14.042	685840000	50	0.179552	0.369739	0.123767	1.41282	P63000;P60763	P63000;P60763	Ras-related C3 botulinum toxin substrate 1;Ras-related C3 botulinum toxin substrate 3	RAC1;RAC3
7.47417259216309	7.73661947250366	7.2210488319397	7.19434785842896	7.24765396118164	7.31101179122925	7.36908578872681	7.59144306182861	7.45000267028809	7.34830474853516	7.41858291625977	7.32594633102417	7.40351533889771	7.58271074295044	7.79126262664795	7.58483982086182			10	10	10	21.5	21.5	21.5	82.629	0	25.861	459180000	38	0.184174	0.37773	0.123441	1.39697	P23743;G3V4E1;H0YJH4;F8VWX8;G3V4I3;F8VNZ9;G3V312;G3V327;C9JM35;F8W1M3;F8W1H7	P23743;G3V4E1	Diacylglycerol kinase alpha;Diacylglycerol kinase	DGKA
7.48998641967773	7.41136693954468	7.44524621963501	7.63942670822144	7.62076044082642	7.47593259811401	7.37502336502075	7.47905683517456	7.80673599243164	7.59569454193115	7.68051671981812	7.72464466094971	7.733726978302	7.68592071533203	7.43865299224854	7.67910051345825			4	4	4	24.1	24.1	24.1	21.999	0	13.455	722440000	19	0.0738444	0.203096	0.123171	1.93207	B1ANH5;Q16774;B1ANH0;B1ANG9;B1ANH6;B1ANH2;B1ANH3	B1ANH5;Q16774;B1ANH0;B1ANG9;B1ANH6;B1ANH2;B1ANH3	Guanylate kinase	GUK1
7.71396064758301	7.73608541488647	7.79833269119263	7.77477216720581	7.75365209579468	7.62773466110229	7.74295282363892	7.59150981903076	7.86378049850464	7.86505079269409	7.74873828887939	7.85505867004395	7.91844987869263	7.93225574493408	7.84644222259521	7.91710615158081			6	6	6	24	24	24	38.388	0	39.765	1112800000	59	0.0117479	0.0609539	0.122892	2.89542	P20042	P20042	Eukaryotic translation initiation factor 2 subunit 2	EIF2S2
7.19898700714111	7.18687152862549	6.37221574783325	7.19961786270142	7.33108282089233	7.39774894714355	7.084397315979	7.19292974472046	7.07983207702637	7.21029186248779	7.14513444900513	7.19251155853271	7.15570020675659	7.43096160888672	7.41074371337891	7.15408897399902			8	8	8	42.2	42.2	42.2	24.997	0	37.47	283180000	23	0.33819	0.549712	0.122793	0.991669	Q13637;O14966;P57729	Q13637	Ras-related protein Rab-32	RAB32
6.31553030014038	6.77915668487549	6.65254545211792	6.38903522491455	6.65433216094971	6.48197841644287	6.61874580383301	6.46409511566162	6.86434507369995	6.85197973251343	6.73603105545044	6.54847812652588	6.87023401260376	6.44258165359497	6.90581750869751	6.87599849700928			4	4	4	8	8	8	87.109	0	8.9656	75176000	16	0.236409	0.438978	0.122682	1.23707	J3QR29;A0A0D9SEI3;B7ZVY7;A0A0D9SER5;A0A0D9SEN2;J3QR44;P21127;Q5QPR4;Q5QPR3;Q9UQ88	J3QR29;A0A0D9SEI3;B7ZVY7;A0A0D9SER5;A0A0D9SEN2;J3QR44;P21127;Q5QPR4;Q5QPR3;Q9UQ88	Cyclin-dependent kinase 11B;Cyclin-dependent kinase 11A	CDK11B;CDC2L1;CDK11A
7.42089605331421	7.35911417007446	7.52549839019775	7.17198944091797	7.18797159194946	7.26361227035522	7.41934442520142	6.38134050369263	7.16405534744263	7.37318801879883	7.42061567306519	7.66472673416138	7.15893507003784	7.32126712799072	7.04594850540161	7.48444223403931			7	7	7	48	48	48	19.463	0	25.304	378990000	25	0.426996	0.630865	0.122622	0.818118	P62633	P62633	Cellular nucleic acid-binding protein	CNBP
7.63042783737183	7.60445308685303	7.6390380859375	7.5292763710022	7.66795682907104	7.64508819580078	7.72896194458008	7.92508506774902	7.6721625328064	7.41277980804443	7.74426937103271	7.87954330444336	7.73939847946167	7.82139539718628	7.50780200958252	7.91577434539795			4	4	4	40.8	40.8	40.8	19.116	0	30.417	885520000	64	0.104952	0.256653	0.122508	1.73356	O60888;C9IZG4;C9IZQ5	O60888;C9IZG4	Protein CutA	CUTA
6.66522455215454	6.630295753479	6.63890838623047	6.9428858757019	6.63647794723511	6.66859102249146	6.7275333404541	6.77577304840088	7.01367950439453	6.84885406494141	6.91985702514648	6.83436346054077	6.76137161254883	6.75329208374023	6.86447525024414	7.12639141082764			6	6	6	3.8	3.8	3.8	220.43	0	15.236	119750000	18	0.108795	0.261876	0.121803	1.71282	Q14669;H7C2Y1;F8W9P3;C9JLJ5;C9JSX9;C9JLD7;G5E9G6	Q14669	E3 ubiquitin-protein ligase TRIP12	TRIP12
6.94907283782959	7.10788822174072	6.59699010848999	6.79080581665039	6.95566844940186	7.09777784347534	6.97100210189819	6.53094387054443	6.83378458023071	6.94166564941406	7.09937000274658	6.86799144744873	6.75484752655029	7.09930086135864	7.14104175567627	7.03328847885132			6	6	6	43.6	43.6	43.6	24.178	0	11.973	161400000	16	0.210672	0.408342	0.121747	1.31186	Q9GZP4;X6RHB9;X6R8S9	Q9GZP4	PITH domain-containing protein 1	PITHD1
7.14968109130859	7.18386745452881	7.44456005096436	7.24875783920288	7.17143392562866	7.11045503616333	7.23927450180054	7.24343490600586	7.10727787017822	7.18788719177246	7.33362865447998	7.37593793869019	7.57215118408203	7.23987483978271	7.14463663101196	7.31529855728149			7	7	7	14	14	14	89.797	0	63.772	330650000	22	0.0620134	0.179268	0.121592	2.02817	A0A0J9YW69;A0A0J9YY72;A0A1W2PQQ1;A0A0J9YY34;Q5HYW2	A0A0J9YW69;A0A0J9YY72;A0A1W2PQQ1;A0A0J9YY34;Q5HYW2	NHS-like protein 2	NHSL2
7.85783290863037	7.81550455093384	7.8575553894043	7.9459114074707	7.81209754943848	7.77867221832275	7.79972648620605	7.92770910263062	7.91007471084595	7.81517934799194	7.91380834579468	7.97716093063354	7.91099786758423	8.00595188140869	7.97857761383057	8.0496826171875	+	AARS_CTRL	25	25	25	29.3	29.3	29.3	123.38	0	90.414	1440100000	134	0.00101339	0.013617	0.12067	4.13363	O14980;C9JKM9;C9IZS4;C9JQ02;C9JV99;C9J673;C9JF49;C9IYM2;H7BZC5;F8WF71	O14980	Exportin-1	XPO1
7.26047706604004	7.37892436981201	7.31048107147217	7.48955059051514	7.36206769943237	7.23964977264404	7.2153468132019	7.29499483108521	7.59963226318359	7.30044317245483	7.53925180435181	7.46597719192505	7.51886892318726	7.44935512542725	7.39253854751587	7.42789173126221			8	8	7	25.1	25.1	22.4	46.412	0	13.643	453080000	19	0.0368474	0.130152	0.12049	2.30715	Q15438;K7ENQ8;K7ERV8;K7ENH6;K7EKA2;K7EJN5	Q15438;K7ENQ8	Cytohesin-1	CYTH1
8.29983425140381	8.31317138671875	8.26651382446289	8.2320556640625	8.17046737670898	8.132643699646	8.16990947723389	8.1064624786377	8.14998817443848	8.24442577362061	8.32448863983154	8.26171493530273	8.33010959625244	8.45314979553223	8.26455783843994	8.34016609191895	+	AARS_CTRL	7	7	7	46.3	46.3	46.3	23.787	0	42.046	3206500000	112	0.00558629	0.0372063	0.120484	3.26997	Q92882	Q92882	Osteoclast-stimulating factor 1	OSTF1
7.15219640731812	7.10448694229126	7.26885890960693	7.06788873672485	7.27323293685913	7.07849311828613	7.13842916488647	7.02362298965454	7.25423383712769	7.16429328918457	7.24191999435425	7.29904937744141	7.35326194763184	7.30356311798096	7.22042179107666	7.21945333480835			9	9	7	12.8	12.8	10.5	105.4	0	38.366	282800000	35	0.00971515	0.0527426	0.120371	2.99143	Q9H2K8;G3V1Q8;F5GWV8	Q9H2K8;G3V1Q8	Serine/threonine-protein kinase TAO3	TAOK3
8.51755237579346	8.64250373840332	8.45586490631104	8.39974308013916	8.8447322845459	8.57219791412354	8.49377822875977	8.40447425842285	8.36677742004395	8.34787654876709	8.57426261901855	8.71007537841797	8.72475910186768	8.6630220413208	8.4635648727417	8.61360931396484			22	22	22	51.8	51.8	51.8	71.428	0	323.31	6514000000	298	0.105551	0.256653	0.120332	1.73028	Q16643;D6R9W4;D6R9Q9;D6RFI1;D6RCR4	Q16643;D6R9W4	Drebrin	DBN1
7.63971567153931	7.66304111480713	7.46954202651978	7.63735961914063	7.60787296295166	7.54972648620605	7.429283618927	7.55068063735962	7.54676485061646	7.46179866790771	7.50932359695435	7.75665140151978	7.72814273834229	7.72100210189819	7.71689605712891	7.62281465530396			6	6	6	34.7	34.7	34.7	33.178	0	36.802	697870000	57	0.0171553	0.0793533	0.120227	2.70301	P25325;B1AH49	P25325;B1AH49	3-mercaptopyruvate sulfurtransferase;Sulfurtransferase	MPST
8.69639110565186	8.77559566497803	8.72507858276367	8.73024940490723	8.62041759490967	8.64455699920654	8.74318027496338	8.44933986663818	8.62373542785645	8.60928440093994	8.82079887390137	8.74506664276123	8.76165771484375	8.79093933105469	8.80392837524414	8.7686824798584			29	29	29	61.3	61.3	61.3	67.56	0	323.31	9102800000	373	0.00980562	0.0529057	0.120063	2.98675	P29350;F5H0N8;F5H5H9;F5H1Z8;F5GY79;F5H1V7;F5H4Z1;F5GXD4;U3KQS1	P29350	Tyrosine-protein phosphatase non-receptor type 6	PTPN6
7.90269374847412	7.94018745422363	7.77506399154663	7.81422090530396	7.87076091766357	7.82732391357422	7.80400991439819	7.74844408035278	7.70560693740845	7.70558166503906	7.91366004943848	7.90142583847046	7.86371517181396	7.99644613265991	8.00134468078613	7.89998435974121	+	AARS_CTRL	22	22	22	32.7	32.7	32.7	106.81	0	123	1253100000	155	0.00598543	0.0389717	0.12004	3.23528	P49588;H3BPK7	P49588	Alanine--tRNA ligase, cytoplasmic	AARS
7.11193418502808	7.14466762542725	7.12192058563232	7.17698764801025	7.53350496292114	7.11186695098877	7.16082859039307	7.26223754882813	7.19192600250244	7.16610431671143	6.97230911254883	7.18101406097412	7.48017930984497	7.42984914779663	7.60581111907959	7.24024963378906			12	12	12	4.5	4.5	4.5	465.73	0	21.659	322200000	22	0.195325	0.391811	0.120038	1.36001	Q86WI1;H0YF65	Q86WI1;H0YF65	Fibrocystin-L	PKHD1L1
7.77911281585693	7.80854845046997	7.87782049179077	7.85808563232422	7.66390800476074	7.59622287750244	7.88762283325195	7.80500459671021	7.83234262466431	7.82273006439209	7.88558721542358	7.95233201980591	7.96425485610962	7.97203636169434	7.80675649642944	7.89797306060791			20	20	20	42.3	42.3	42.3	72.048	0	97.998	1254800000	107	0.0151039	0.0726715	0.120017	2.76792	Q5TEJ8;H7C124;X6RK39;Q5TEK2	Q5TEJ8;H7C124	Protein THEMIS2	THEMIS2
8.0214376449585	8.06318283081055	8.07331466674805	8.09579658508301	8.01582050323486	8.21053218841553	7.92441892623901	7.98567771911621	7.92831897735596	7.91010665893555	8.14745998382568	8.10366725921631	8.10910606384277	8.13678359985352	8.16106796264648	8.19730854034424			10	10	8	47.7	47.7	37.2	30.375	0	181.73	2031400000	108	0.00952776	0.0520085	0.119705	3.00126	P16152;E9PQ63;A8MTM1	P16152;E9PQ63;A8MTM1	Carbonyl reductase [NADPH] 1	CBR1
7.11304044723511	7.1802978515625	6.8273286819458	7.02506017684937	7.26813316345215	7.232666015625	7.15594291687012	6.62202501296997	6.91507768630981	6.64035892486572	7.04032516479492	7.0401668548584	6.77910041809082	7.29677486419678	7.38435363769531	7.16223573684692			3	3	3	27.1	27.1	27.1	20.555	0	6.7839	227350000	16	0.331674	0.542664	0.119166	1.0056	Q9ULC4	Q9ULC4	Malignant T-cell-amplified sequence 1	MCTS1
7.37452840805054	7.31075716018677	7.21370363235474	7.30202770233154	7.23620986938477	7.23368120193481	7.1540584564209	7.19395875930786	7.27664566040039	7.23595762252808	7.32988595962524	7.32310771942139	7.41660737991333	7.28760004043579	7.51422882080078	7.3618597984314	+	AARS_CTRL	5	5	5	21.3	21.3	21.3	41.268	0	34.436	373560000	14	0.0058079	0.0379535	0.119062	3.25042	P52788;H7C2R7	P52788;H7C2R7	Spermine synthase	SMS
7.11310720443726	7.03566980361938	6.99424695968628	6.89706039428711	6.82526397705078	6.92893314361572	7.19245576858521	7.08210277557373	7.06666135787964	6.96649360656738	7.11340856552124	7.11092615127563	7.1353554725647	7.18791532516479	7.09909343719482	7.12810850143433			6	6	6	13	13	13	84.137	0	15.343	195400000	23	0.022794	0.0961451	0.118935	2.55726	Q96TA1	Q96TA1	Niban-like protein 1	FAM129B
7.78398942947388	7.85828447341919	7.84004354476929	7.56384897232056	7.71538496017456	7.67374849319458	7.6815037727356	7.79462051391602	7.66581535339355	7.67546653747559	7.8119101524353	7.86564874649048	7.81014490127563	7.87875175476074	7.76218318939209	7.93548727035522			8	8	8	48.4	48.4	48.4	21.494	0	43.394	989620000	85	0.0143248	0.0699443	0.11875	2.79485	Q8WZA0;K7ES95	Q8WZA0;K7ES95	Protein LZIC	LZIC
7.57669830322266	7.60739088058472	7.70616292953491	7.72174453735352	7.7830958366394	7.67863655090332	7.57969236373901	7.75736570358276	7.66082763671875	7.56713247299194	7.73277950286865	7.91847085952759	7.68444156646729	7.75827598571777	7.87136840820313	7.72994995117188			21	12	12	29.2	18.3	18.3	104.64	0	49.159	907370000	55	0.015476	0.0736462	0.118673	2.75553	Q10567;C9J1E7	Q10567;C9J1E7	AP-1 complex subunit beta-1	AP1B1
7.50115537643433	7.4409875869751	7.55881643295288	7.50226306915283	7.62341451644897	7.87119913101196	7.85404491424561	6.50721597671509	7.5492730140686	7.39722728729248	7.83918905258179	7.57768726348877	7.62513732910156	7.54114246368408	7.53331422805786	7.47888374328613			8	8	6	20.5	20.5	16.6	47.535	0	28.317	793150000	21	0.473295	0.668562	0.118666	0.736998	Q13363;D6RAX2;E7ESU7;E7EPF8;E9PGB1;H0Y8W7;E7EUB3;A0A087WYL1;H0Y9M9;H0Y8U5	Q13363;D6RAX2;E7ESU7;E7EPF8	C-terminal-binding protein 1	CTBP1
8.68535614013672	8.76891136169434	8.5162181854248	8.67419910430908	8.62708950042725	8.56024169921875	8.54106712341309	8.2933406829834	8.43216705322266	8.40233039855957	8.67859077453613	8.63972568511963	8.53856086730957	8.7534294128418	8.7903413772583	8.61127758026123			18	18	18	52.1	52.1	52.1	39.829	0	165.77	7092000000	299	0.0972529	0.242755	0.118562	1.77723	P50552;K7ENL7;K7EM16;K7ENR7;K7EIG8;K7EQD0	P50552	Vasodilator-stimulated phosphoprotein	VASP
7.52583503723145	7.49349975585938	7.52104663848877	7.57097482681274	7.52105951309204	7.57539558410645	7.29136896133423	7.26216602325439	7.42992973327637	7.4057731628418	7.57690525054932	7.65967845916748	7.56830739974976	7.5589485168457	7.57283687591553	7.53072452545166			13	13	13	33.3	33.3	33.3	68.436	0	42.794	572650000	73	0.026524	0.106167	0.118195	2.47893	Q06124;A0A1W2PPU4;H0YF12;A0A0U1RRI0	Q06124;A0A1W2PPU4	Tyrosine-protein phosphatase non-receptor type 11	PTPN11
6.67275333404541	6.39272594451904	6.92415523529053	6.9044394493103	6.86609840393066	6.5566520690918	6.69731664657593	6.79471826553345	6.64937400817871	6.55906820297241	6.79820156097412	6.89428853988647	6.85101985931396	6.80650568008423	6.77031421661377	6.79871273040771			6	6	6	5.2	5.2	5.2	202.8	0	15.82	105010000	17	0.126091	0.291425	0.11811	1.6267	Q460N5;H7C4Y3;H7C5R8	Q460N5;H7C4Y3;H7C5R8	Poly [ADP-ribose] polymerase 14	PARP14
7.21963691711426	7.39658308029175	7.76811981201172	7.67587900161743	7.26878833770752	7.17076015472412	7.71374225616455	7.78223609924316	7.35177707672119	7.25548982620239	7.64781332015991	7.66993045806885	7.67305755615234	7.42845869064331	7.51503896713257	7.53610372543335			11	5	5	46.8	25.4	25.4	34.165	0	17.113	601020000	37	0.286267	0.497825	0.118099	1.10864	P50225;H3BRY5;P50226;H3BQX5;E9PKW4;E9PKR8;E9PM76	P50225;H3BRY5;P50226	Sulfotransferase 1A1;Sulfotransferase;Sulfotransferase 1A2	SULT1A1;SULT1A2
8.91290187835693	9.01292133331299	8.79949951171875	8.76956176757813	8.88105392456055	8.83792877197266	8.77377223968506	8.69831848144531	8.69840526580811	8.68098735809326	8.90478038787842	8.94893074035645	8.91728496551514	8.96089363098145	8.87703704833984	8.93453884124756			23	23	22	55.9	55.9	54.6	65.023	0	323.31	12399000000	352	0.0208881	0.0897799	0.117376	2.60219	A0A087X188;Q9UBW5;F5H0W4;A0A0A0MT10;S4R418;S4R3J0;P49418	A0A087X188;Q9UBW5;F5H0W4;A0A0A0MT10;S4R418	Bridging integrator 2	BIN2
8.58747482299805	8.58511066436768	8.48314476013184	8.49831008911133	8.56261444091797	8.57224369049072	8.53956508636475	8.58893203735352	8.53883743286133	8.45972442626953	8.65878391265869	8.58494186401367	8.63758945465088	8.69929122924805	8.69049739837646	8.68163871765137	+	AARS_CTRL	22	22	22	62.3	62.3	62.3	52.878	0	109.55	6875000000	300	0.000189964	0.00564444	0.117195	5.01277	Q96KP4;J3QKT2;J3KSV5;A0A087WYZ1;J3QQN6;J3QR27;J3QLU1;J3QKQ0;J3QRD0;J3QRA8;J3QL02;J3KSS4;A0A087WVS2;J3QRH4;J3KRD5;J3QRP4;J3KRJ8	Q96KP4	Cytosolic non-specific dipeptidase	CNDP2
8.10068035125732	8.118727684021	8.14952659606934	8.08639526367188	8.04166889190674	8.17420482635498	8.16235542297363	8.20300579071045	7.83550643920898	7.92567300796509	8.33304405212402	8.25813388824463	8.19714260101318	8.16648960113525	8.10605525970459	8.12047481536865			7	7	7	51.9	51.9	51.9	22.119	0	101.92	2518200000	167	0.0521869	0.161824	0.117116	2.12175	P30043;M0R192;M0QZL1	P30043;M0R192;M0QZL1	Flavin reductase (NADPH)	BLVRB
9.56139945983887	9.59920597076416	9.41089534759521	9.45482921600342	9.55802440643311	9.54889297485352	9.37088298797607	9.42127513885498	9.41856670379639	9.41624069213867	9.45023345947266	9.52750110626221	9.48122787475586	9.70262908935547	9.76243114471436	9.63279151916504			27	27	4	73.7	73.7	16.5	49.924	0	323.31	60898000000	1228	0.0399245	0.136432	0.116781	2.26478	P68366;C9JJQ8;C9JDL2	P68366	Tubulin alpha-4A chain	TUBA4A
6.75453186035156	6.78263759613037	6.75204086303711	6.87992143630981	6.80512666702271	6.88017320632935	6.82227277755737	6.81924343109131	6.83090925216675	6.72191762924194	7.0116548538208	6.87479496002197	7.0338659286499	6.90958833694458	6.83464336395264	6.86515712738037	+	AARS_CTRL	4	4	4	8.2	8.2	8.2	88.313	0	13.778	128210000	14	0.00365855	0.0297436	0.11674	3.48274	Q6ZMI0;F8W7E1;F8WBY8	Q6ZMI0	Protein phosphatase 1 regulatory subunit 21	PPP1R21
7.31005573272705	7.50103187561035	7.35888624191284	7.41405344009399	7.45037221908569	7.54271364212036	7.54590082168579	7.36082077026367	7.30395174026489	7.19556760787964	7.43907976150513	7.4345531463623	7.41410398483276	7.59463548660278	7.70990562438965	7.49663925170898			5	5	5	23.5	23.5	23.5	32.236	0	16.991	478940000	44	0.069239	0.193568	0.116484	1.96769	Q96CN7;D6RGE2	Q96CN7;D6RGE2	Isochorismatase domain-containing protein 1	ISOC1
8.1657190322876	8.19504165649414	8.19592761993408	8.08990478515625	8.12355804443359	8.23154640197754	8.20360374450684	8.27044582366943	8.1482629776001	8.06677341461182	8.23997497558594	8.18241500854492	8.17257404327393	8.31931400299072	8.39698314666748	8.39891147613525			7	7	7	53.9	53.9	53.9	19.608	0	79.859	2738600000	140	0.013269	0.0659008	0.11595	2.83372	P07741;H3BQF1;H3BQZ9;H3BQB1;H3BSW3	P07741;H3BQF1;H3BQZ9;H3BQB1	Adenine phosphoribosyltransferase	APRT
6.5445122718811	6.54531383514404	6.67403411865234	6.44697189331055	6.53350496292114	6.6157398223877	6.73555135726929	6.11417722702026	6.45692729949951	6.7596263885498	6.49323749542236	6.55588006973267	6.70464372634888	7.03116369247437	6.72574996948242	6.43863153457642			3	3	3	39.6	39.6	39.6	17.278	0	12.051	37293000	8	0.273042	0.484322	0.115582	1.14093	F5H872;Q13503	F5H872;Q13503	Mediator of RNA polymerase II transcription subunit 21	MED21
7.28269004821777	7.25832605361938	7.27046918869019	7.25541734695435	7.29143524169922	7.11136341094971	7.12742900848389	7.27304744720459	7.53092908859253	7.27153968811035	7.19890451431274	7.52159547805786	7.58951377868652	7.29455423355103	7.28296184539795	7.40801954269409			5	5	5	43.4	43.4	43.4	14.665	0	55.805	395530000	33	0.102457	0.252003	0.115327	1.74739	Q9NX55	Q9NX55	Huntingtin-interacting protein K	HYPK
7.30723905563354	7.38057279586792	7.03770542144775	7.1981897354126	7.11085891723633	6.94161558151245	7.11597633361816	6.66894626617432	6.26190757751465	7.19504117965698	7.13321924209595	6.54961013793945	6.38986110687256	7.58886528015137	7.67260599136353	7.48740720748901			4	4	4	16.3	16.3	16.3	40.923	0	21.374	256080000	20	0.60705	0.774666	0.115123	0.526105	P19086	P19086	Guanine nucleotide-binding protein G(z) subunit alpha	GNAZ
7.50607204437256	7.50672149658203	7.31439399719238	7.47043991088867	7.42252397537231	7.42522430419922	7.62540483474731	7.50624799728394	7.39847803115845	7.34605932235718	7.5417537689209	7.61329221725464	7.72269153594971	7.54837703704834	7.65057945251465	7.32370567321777			4	4	2	52	52	28	11.309	0	88.733	552310000	20	0.0619264	0.179202	0.114577	2.02893	Q15836	Q15836	Vesicle-associated membrane protein 3	VAMP3
7.3735556602478	7.38820791244507	7.34693956375122	7.37230443954468	7.46612596511841	7.45023393630981	7.4057731628418	7.45691251754761	7.42311477661133	7.30826568603516	7.40276002883911	7.43450498580933	7.47096872329712	7.54862260818481	7.66351270675659	7.56191205978394	+	AARS_CTRL	4	4	4	20.8	20.8	20.8	31.674	0	18.287	472210000	66	0.00724377	0.0445	0.11457	3.13932	Q8NCW5;Q5T3I4;Q5T3I3	Q8NCW5;Q5T3I4	NAD(P)H-hydrate epimerase	APOA1BP
9.38969707489014	9.33249950408936	9.38223361968994	9.38973331451416	9.37623023986816	9.46014595031738	9.32155704498291	9.22396278381348	9.34000778198242	9.4334020614624	9.50785541534424	9.44416999816895	9.43641662597656	9.50044250488281	9.51491928100586	9.47287368774414	+	AARS_CTRL	30	30	24	73.9	73.9	62.6	44.614	0	323.31	46390000000	774	0.00149924	0.0176406	0.114499	3.93363	P00558	P00558	Phosphoglycerate kinase 1	PGK1
8.39269733428955	8.42662525177002	8.33302402496338	8.33344745635986	8.30766677856445	8.47819137573242	8.30332565307617	8.31697654724121	8.22549057006836	8.38573169708252	8.46542739868164	8.49348640441895	8.3812952041626	8.51454734802246	8.51567554473877	8.41654109954834	+	AARS_CTRL	14	14	14	47.7	47.7	47.7	49.973	0	196.29	4424000000	181	0.00495625	0.0347967	0.114178	3.33011	P13489;E9PMJ3;E9PLZ3;E9PIM9;H0YCR7;E9PMN0;E9PIK5;E9PMA9;E9PR82;E9PMI1	P13489	Ribonuclease inhibitor	RNH1
6.50724840164185	6.64161920547485	6.51233768463135	6.31666231155396	6.78905153274536	6.46076250076294	6.66307973861694	6.67997455596924	6.57048177719116	6.40790605545044	6.7663311958313	6.90520191192627	6.74587869644165	6.7131462097168	6.42917060852051	6.45417404174805			2	2	2	3.3	3.3	3.3	72.832	0.00061237	4.6981	53978000	11	0.188832	0.383646	0.114071	1.38131	Q8N0X7	Q8N0X7	Spartin	SPG20
7.14351463317871	7.00030374526978	7.12930297851563	7.23312330245972	7.04785871505737	7.23751878738403	7.34244251251221	7.18324136734009	7.49289989471436	7.34129619598389	7.24721193313599	7.21550559997559	7.32217788696289	7.43914318084717	7.51519823074341	7.23555374145508			3	3	3	25.5	25.5	25.5	24.737	0	50.854	341170000	36	0.136216	0.305569	0.113982	1.58093	O95372;Q5QPN9;Q5QPQ0;Q5QPQ3;Q5QPQ2;Q5QPN5;Q5QPQ1	O95372;Q5QPN9;Q5QPQ0;Q5QPQ3;Q5QPQ2	Acyl-protein thioesterase 2	LYPLA2
8.04344081878662	8.1699686050415	8.28076076507568	8.06205558776855	8.08403968811035	8.18864727020264	8.14497852325439	8.288405418396	8.16979217529297	8.0717716217041	8.13649845123291	8.32994651794434	8.2846565246582	8.29819774627686	8.15268611907959	8.38297080993652			11	11	6	30.1	30.1	18.3	62.518	0	190.9	2749500000	146	0.0302011	0.115207	0.113773	2.41141	Q9UMX0;H0YDS0;H0YEZ9	Q9UMX0	Ubiquilin-1	UBQLN1
6.83549404144287	6.80512666702271	6.79053163528442	7.06084871292114	6.86023616790771	6.96325397491455	6.77326679229736	6.69819116592407	6.85634803771973	6.70795297622681	6.94179964065552	6.83978605270386	7.00530910491943	7.04087924957275	7.02853059768677	6.83707666397095			4	4	4	5.2	5.2	5.2	121.32	0	11.341	141960000	21	0.0532636	0.163383	0.113772	2.11074	O00203;H0YBD0	O00203	AP-3 complex subunit beta-1	AP3B1
6.47917222976685	6.60845136642456	6.12885761260986	6.26679420471191	6.22716808319092	6.68591165542603	6.8159556388855	6.58571147918701	6.4536280632019	6.40334415435791	6.63221406936646	6.51498603820801	6.48211574554443	6.86408948898315	6.57754945755005	6.40193462371826			2	2	2	2.6	2.6	2.6	78.959	0.00058224	3.939	35999000	6	0.286505	0.497897	0.113315	1.10807	Q9NZQ3;H7C2K2	Q9NZQ3;H7C2K2	NCK-interacting protein with SH3 domain	NCKIPSD
6.63014125823975	6.6101245880127	6.5154857635498	6.84054613113403	6.65053844451904	6.40887975692749	6.34682178497314	6.76867008209229	6.56069040298462	6.20103120803833	6.58677864074707	6.69695997238159	6.77697706222534	6.56381320953369	6.59463453292847	6.77990674972534			2	2	2	2	2	2	194.31	0.00057307	3.799	33792000	5	0.20711	0.404765	0.113219	1.32278	Q9Y5S2	Q9Y5S2	Serine/threonine-protein kinase MRCK beta	CDC42BPB
7.05682849884033	7.11607599258423	7.27964401245117	7.09363174438477	7.16366815567017	7.09569215774536	7.32929611206055	6.36628580093384	7.25570678710938	7.23436546325684	7.10557842254639	7.29651165008545	7.20803785324097	7.11032009124756	7.14367055892944	7.40976428985596			4	4	4	53.2	53.2	53.2	13.952	0	19.995	281930000	25	0.3579	0.568419	0.113194	0.950663	O60927;Q5SRK2	O60927	Protein phosphatase 1 regulatory subunit 11	PPP1R11
8.36932754516602	8.36612415313721	8.27179527282715	8.23532676696777	8.29019069671631	8.39572811126709	8.232666015625	8.34236335754395	8.20636749267578	8.13475036621094	8.38608837127686	8.36080169677734	8.42769718170166	8.416090965271	8.42021942138672	8.37151145935059	+	AARS_CTRL	12	10	10	63.3	53.8	53.8	32.949	0	285.87	3746800000	182	0.00717223	0.0446341	0.112604	3.14432	P47755;C9JUG7;F8W9N7;A0A0D9SET8;F8WED3	P47755;C9JUG7;F8W9N7;A0A0D9SET8	F-actin-capping protein subunit alpha-2	CAPZA2
7.14560031890869	7.1161093711853	7.09219408035278	7.10233068466187	7.09614515304565	7.20766115188599	7.02197456359863	7.15800046920776	7.11484432220459	7.04941177368164	7.20817232131958	7.05030250549316	7.21682548522949	7.28341436386108	7.32172250747681	7.2565975189209	+	AARS_CTRL	6	6	6	16	16	16	52.221	0	15.053	253690000	39	0.00808904	0.047341	0.112412	3.08377	P11172;E9PFD2;F2Z3P2;F2Z303;F8WDG4	P11172;E9PFD2;F2Z3P2;F2Z303;F8WDG4	Uridine 5-monophosphate synthase;Orotate phosphoribosyltransferase;Orotidine 5-phosphate decarboxylase	UMPS
7.42724275588989	6.59374856948853	6.56426858901978	7.26486492156982	6.42906093597412	7.1495885848999	7.5452823638916	7.31181764602661	7.36651611328125	6.22055578231812	6.42844152450562	7.38006639480591	6.536292552948	7.3417706489563	7.52420139312744	7.38605308532715			2	2	2	20.9	20.9	20.9	13.015	0.00032723	6.0087	256340000	25	0.659395	0.810387	0.112176	0.450291	P62854;Q5JNZ5	P62854;Q5JNZ5	40S ribosomal protein S26;Putative 40S ribosomal protein S26-like 1	RPS26;RPS26P11
6.97260999679565	6.95687389373779	6.94701194763184	7.18349742889404	7.0906810760498	6.97749042510986	7.00086784362793	7.16139793395996	7.28336906433105	7.11617612838745	6.96920156478882	7.1706428527832	7.2183256149292	7.31276941299438	7.24875783920288	7.16488790512085			3	3	3	7	7	7	79.187	0	8.5623	229800000	28	0.0833376	0.220572	0.111767	1.8646	O60488;O95573;D6RFW9;D6RDA8;D6RD96;D6RF95	O60488;O95573	Long-chain-fatty-acid--CoA ligase 4;Long-chain-fatty-acid--CoA ligase 3	ACSL4;ACSL3
7.52618408203125	7.47161436080933	7.40774774551392	7.36225605010986	7.47259569168091	7.34034490585327	7.43743324279785	7.2867259979248	7.28822708129883	7.22891330718994	7.48749208450317	7.48626041412354	7.52095508575439	7.49450254440308	7.4489688873291	7.5254077911377			10	10	10	12.4	12.4	12.4	130.16	0	30.079	484720000	74	0.0163231	0.0764689	0.111727	2.72838	O14617;A0A087WYN6	O14617	AP-3 complex subunit delta-1	AP3D1
6.30458116531372	6.41692638397217	6.27378368377686	6.3346471786499	6.96884727478027	6.42097043991089	6.33526802062988	7.06759166717529	6.47148513793945	6.57327222824097	6.20954036712646	6.55369520187378	6.75029993057251	6.87995004653931	6.93535614013672	6.44057703018188			4	4	4	5.4	5.4	5.4	123.11	0.00032342	5.7833	68856000	6	0.452114	0.648559	0.111499	0.773459	Q92625	Q92625	Ankyrin repeat and SAM domain-containing protein 1A	ANKS1A
7.54644393920898	7.57807731628418	7.67366600036621	7.70168876647949	7.67118215560913	7.57653713226318	7.55385875701904	7.52663660049438	7.634437084198	7.53766822814941	7.66396474838257	7.64994812011719	7.76765298843384	7.7244725227356	7.76049041748047	7.70181846618652	+	AARS_CTRL	15	15	15	24.4	24.4	24.4	96.864	0	38.434	771610000	77	0.00268358	0.025304	0.111372	3.63884	Q92598;A0A0A0MSM0;Q5TBM3;R4GN69	Q92598;A0A0A0MSM0	Heat shock protein 105 kDa	HSPH1
7.53701257705688	7.46890830993652	7.52822208404541	7.55984687805176	7.54587602615356	7.53069925308228	7.53454637527466	7.54924869537354	7.53644466400146	7.46935081481934	7.55388307571411	7.69969034194946	7.63803958892822	7.66645240783691	7.66738748550415	7.59850597381592	+	AARS_CTRL	11	11	11	32	32	32	45.745	0	29.059	654180000	62	0.000108366	0.00490323	0.111311	5.31902	O60884;A0A087WT48;I3L320	O60884	DnaJ homolog subfamily A member 2	DNAJA2
7.96792697906494	7.96032333374023	8.00625228881836	7.93093395233154	7.99433469772339	8.04766464233398	7.87289619445801	7.7218599319458	7.90962553024292	7.82632732391357	8.06985282897949	7.97912502288818	8.02127170562744	7.99891710281372	8.09677124023438	8.04269409179688			7	7	7	23	23	23	41.331	0	40.833	1624400000	74	0.0196652	0.0862252	0.110958	2.63315	P50502;H7C3I1;Q8NFI4;Q3KNR6;Q8IZP2;F6VDH7;F8WAQ7	P50502;H7C3I1;Q8NFI4;Q3KNR6;Q8IZP2	Hsc70-interacting protein;Putative protein FAM10A5;Putative protein FAM10A4	ST13;ST13P5;ST13P4
6.72183513641357	6.75128698348999	6.70235300064087	6.69653987884521	6.83903169631958	6.71799468994141	6.85829067230225	6.83415985107422	6.82018852233887	6.61117076873779	6.90738964080811	6.88251304626465	6.9424147605896	6.95854949951172	6.82225322723389	6.68338918685913			4	4	2	3.5	3.5	2.6	138.86	0	58.041	119490000	16	0.0292085	0.112552	0.1108	2.42883	E3W994;J3KR49;O75122;A0A0U1RQI6;E7ERI8;E7EW49;H0Y5T1;F8WA11;H7C4X8	E3W994;J3KR49;O75122;A0A0U1RQI6;E7ERI8;E7EW49;H0Y5T1;F8WA11	CLIP-associating protein 2	CLASP2;CLASP1
7.12443923950195	7.20087766647339	7.12557888031006	7.21887683868408	7.16337013244629	7.12959337234497	7.05461311340332	7.13414525985718	7.12959337234497	7.01203536987305	7.20466232299805	7.10209035873413	7.15606451034546	7.31336116790771	7.44398212432861	7.22029113769531			7	4	4	19.2	13.8	13.8	60.761	0	40.693	270870000	35	0.0287154	0.111489	0.110763	2.43769	P06241;E5RH71;E5RIX5;E5RFS5;E5RGT0;E5RGM6;E5RI25;E5RFM0	P06241	Tyrosine-protein kinase Fyn	FYN
7.34052324295044	7.33330631256104	7.18867540359497	7.28289365768433	7.1576681137085	7.20237922668457	7.39694881439209	7.46645259857178	7.27600193023682	7.13168287277222	7.43830490112305	7.36119890213013	7.28128337860107	7.11240386962891	7.54026699066162	7.59672880172729			8	8	8	20.5	20.5	20.5	56.65	0	21.306	372570000	37	0.140495	0.311155	0.110711	1.56246	O43175;Q5SZU1	O43175;Q5SZU1	D-3-phosphoglycerate dehydrogenase	PHGDH
8.4790563583374	8.59058570861816	8.19972801208496	8.35117721557617	8.49120712280273	8.40045166015625	8.31647396087646	8.29521465301514	8.31726932525635	8.29616069793701	8.39448642730713	8.48317337036133	8.37728786468506	8.62581634521484	8.5881929397583	8.43684577941895			19	19	19	38.2	38.2	38.2	53.248	0	207.56	4625500000	237	0.0758821	0.206741	0.110568	1.91696	Q9ULV4;B4E3S0;H0YHL7;F8W1H8;F8VUX3;F8VSA4;F8VRE9;F8VTT6;F8VVB7;F8VV53;J3QLV6;J3KSS5;Q6QEF8	Q9ULV4;B4E3S0;H0YHL7	Coronin-1C;Coronin	CORO1C
6.85516786575317	6.91671180725098	7.01042699813843	6.89914178848267	6.95790863037109	7.00620937347412	7.03390598297119	7.03092336654663	6.99770069122314	7.01824283599854	7.00582361221313	7.13545083999634	7.09684038162231	7.08518362045288	7.07250738143921	7.10198736190796	+	AARS_CTRL	4	4	4	14	14	14	56.44	0	19.908	182210000	24	0.00196336	0.0203755	0.110332	3.79675	Q99615;K7EJ24;K7ESP1;K7ELJ8;K7EPP7	Q99615;K7EJ24;K7ESP1	DnaJ homolog subfamily C member 7	DNAJC7
7.44117641448975	7.3420672416687	7.53443241119385	7.56679105758667	7.54200315475464	7.44127082824707	7.47950315475464	7.57861614227295	7.64355134963989	7.77949571609497	7.61387348175049	7.53332710266113	7.67249488830566	7.64337348937988	7.77785444259644	7.62982749938965			5	5	5	57.9	57.9	57.9	13.569	0	12.396	697420000	42	0.0690306	0.193454	0.110234	1.96935	P35244;B5MC59	P35244;B5MC59	Replication protein A 14 kDa subunit	RPA3
7.31386709213257	7.0602822303772	7.14119863510132	7.37428998947144	6.95048666000366	7.05770397186279	7.19412565231323	7.26365995407104	7.30035638809204	7.19044399261475	7.48911428451538	7.41488981246948	7.28970050811768	7.20256996154785	7.18304204940796	7.18920946121216			10	7	7	27.4	22.6	22.6	59.581	0	19.143	333770000	22	0.129344	0.296145	0.110113	1.61166	J3KPD6;F6SF04;P08631;H0Y3C5	J3KPD6;F6SF04;P08631;H0Y3C5	Non-specific protein-tyrosine kinase;Tyrosine-protein kinase HCK	HCK
7.68875789642334	7.81810712814331	7.56583595275879	7.57579946517944	7.63641786575317	7.38528442382813	7.49043607711792	7.89452648162842	7.50650501251221	7.42488145828247	7.5489296913147	7.52155637741089	7.61159563064575	7.90174150466919	7.87322759628296	7.79495477676392			7	6	4	39.6	34.3	23.2	23.668	0	79.249	749170000	93	0.219488	0.417612	0.110012	1.28546	P61006	P61006	Ras-related protein Rab-8A	RAB8A
6.81015205383301	6.64346265792847	7.14665508270264	7.09864377975464	7.19625902175903	7.24293899536133	6.78736114501953	6.97695970535278	6.41052675247192	7.02706384658813	6.92799615859985	7.07426786422729	7.1266508102417	7.034508228302	7.11200141906738	6.98679876327515			3	3	3	18.4	18.4	18.4	32.57	0	32.485	204780000	23	0.348519	0.560837	0.109702	0.969976	A0A0A0MT32;P38571;Q5T073	A0A0A0MT32;P38571	Lysosomal acid lipase/cholesteryl ester hydrolase	LIPA
7.02464962005615	7.02052688598633	7.15375375747681	7.12182235717773	7.24492025375366	7.08728456497192	7.03072118759155	7.01300573348999	7.54440307617188	7.48519611358643	7.36574983596802	7.52149105072021	7.54110479354858	7.09534358978271	7.18486166000366	6.98419857025146			9	9	9	17.6	17.6	17.6	87.977	0	50.54	360720000	32	0.3256	0.535596	0.109497	1.01876	Q9BVJ6;X6RJY0;Q5TAP6	Q9BVJ6	U3 small nucleolar RNA-associated protein 14 homolog A	UTP14A
6.97751760482788	7.04080009460449	7.21756267547607	6.93300104141235	6.95850658416748	7.10510110855103	7.03670883178711	6.40582656860352	7.23253870010376	7.17067241668701	7.06494426727295	7.19953584671021	7.15485000610352	7.05705738067627	6.94541931152344	7.28050994873047			4	4	4	18.7	18.7	18.7	33.592	0	14.838	217350000	30	0.314085	0.525842	0.109229	1.04421	Q9UEE9	Q9UEE9	Craniofacial development protein 1	CFDP1
7.494140625	7.66846036911011	7.70921897888184	7.41170406341553	7.59443664550781	7.62042760848999	7.51999855041504	7.39121770858765	7.59816646575928	7.67976379394531	7.67256879806519	7.64509773254395	7.7689266204834	7.71886682510376	7.55519104003906	7.70689678192139			7	6	6	68.8	58.9	58.9	12.323	0	49.379	707240000	53	0.0509285	0.159527	0.109171	2.13489	P56211;H3BMD8;H3BQ52;H3BTD3	P56211;H3BMD8	cAMP-regulated phosphoprotein 19	ARPP19
7.66174650192261	7.6468448638916	7.70048761367798	7.68808174133301	7.64045143127441	7.46480226516724	7.62273216247559	7.80943870544434	7.63854932785034	7.57388067245483	7.56497383117676	7.84974479675293	7.72066354751587	7.78501653671265	7.7131462097168	7.88687419891357			7	7	2	41.9	41.9	9.4	32.444	0	91.606	839430000	76	0.0513242	0.160305	0.108702	2.13073	O00560;B4DHN5;E9PBU7	O00560;B4DHN5;E9PBU7	Syntenin-1	SDCBP
8.93381118774414	8.89948081970215	8.93264102935791	8.9139461517334	8.86747932434082	8.88695907592773	8.85683155059814	8.79491329193115	8.8585729598999	8.92990875244141	9.1495885848999	8.95652866363525	8.9625301361084	8.8739013671875	9.07903671264648	8.9552116394043	+	AARS_CTRL	27	27	27	58.3	58.3	58.3	59.755	0	323.31	15623000000	493	0.00890768	0.0498428	0.108678	3.03519	P04040	P04040	Catalase	CAT
7.42240905761719	7.41936063766479	7.50042867660522	7.50939083099365	7.35187339782715	7.41043996810913	7.31422567367554	7.22631645202637	7.34584426879883	7.3005518913269	7.365562915802	7.39764451980591	7.3811149597168	7.56964302062988	7.6696515083313	7.54813146591187			9	9	9	21.9	21.9	21.9	74.403	0	37.264	462100000	37	0.0614225	0.178016	0.108541	2.03339	Q14166	Q14166	Tubulin--tyrosine ligase-like protein 12	TTLL12
7.77880954742432	7.7985954284668	7.76077651977539	7.81132030487061	7.83855962753296	7.62332153320313	7.70880317687988	7.65450382232666	7.68731498718262	7.65242052078247	7.70702505111694	7.70994806289673	7.74791669845581	7.97092771530151	7.99378442764282	7.91019725799561			10	10	10	49.1	49.1	49.1	24.701	0	74.298	1043000000	63	0.0546109	0.165615	0.108524	2.09724	Q9BUL8;C9J5C3;C9J6F3;C9J363;H7C5M9;C9JSA3;C9JND6;C9J932;F8WDF3	Q9BUL8;C9J5C3;C9J6F3;C9J363;H7C5M9;C9JSA3;C9JND6	Programmed cell death protein 10	PDCD10
7.71179056167603	7.76890420913696	7.74375247955322	7.85792303085327	7.79683780670166	7.66535568237305	7.66743421554565	7.83944654464722	7.79225158691406	7.75075531005859	7.74060726165771	7.87941122055054	7.82306337356567	7.97014665603638	7.93894481658936	7.85538578033447			5	5	5	34.1	34.1	34.1	22.949	0	37.937	1121000000	82	0.0112431	0.0591968	0.108481	2.91764	P49720;A0A087WUL2;A0A087WXQ8;A0A087WY10	P49720;A0A087WUL2;A0A087WXQ8;A0A087WY10	Proteasome subunit beta type-3	PSMB3
7.27889060974121	7.27572584152222	7.44081449508667	7.15256357192993	7.42981672286987	7.45024919509888	7.39816570281982	7.33118438720703	7.44340372085571	7.42781066894531	7.48640203475952	7.45979928970337	7.40602874755859	7.43847894668579	7.37274646759033	7.6635594367981			7	7	7	50.5	50.5	50.5	22.073	0	178.07	434920000	40	0.0564159	0.168848	0.108307	2.07964	P46527;E7ES52;H7C2T1	P46527;E7ES52	Cyclin-dependent kinase inhibitor 1B	CDKN1B
7.4001579284668	7.47720813751221	7.49528074264526	7.26587867736816	7.41624116897583	7.17684316635132	7.51868486404419	7.54266357421875	7.64857482910156	7.29311943054199	7.28524208068848	7.60986089706421	7.57457542419434	7.64455652236938	7.38442516326904	7.69115209579468			8	5	5	21.2	12.8	12.8	65.695	0	92.863	506050000	35	0.183521	0.376896	0.10817	1.39919	Q9UHD9	Q9UHD9	Ubiquilin-2	UBQLN2
7.96688747406006	7.87432527542114	7.83277082443237	7.78463172912598	7.82257986068726	7.98576784133911	7.75944137573242	7.84011220932007	7.8691201210022	7.83857822418213	7.96310758590698	7.85636615753174	7.964759349823	7.96000909805298	7.99105310440063	8.05815982818604			8	8	7	17.7	17.7	15.6	76.805	0	24.49	1453100000	63	0.00922288	0.0508129	0.108154	3.01766	J3QRU8;A0A0C4DGN6;Q9Y2X7;J3QLH1;J3QL89	J3QRU8;A0A0C4DGN6;Q9Y2X7;J3QLH1	ARF GTPase-activating protein GIT1	GIT1
8.21226787567139	8.25755882263184	8.04434394836426	8.09159660339355	8.25582695007324	8.22590351104736	7.98850107192993	8.08224678039551	8.0960054397583	7.98926305770874	8.06118869781494	8.20177936553955	8.23174953460693	8.269700050354	8.32387065887451	8.30502891540527			13	13	13	50.8	50.8	50.8	33.777	0	84.735	2564100000	122	0.0593891	0.174218	0.107868	2.05174	P46109	P46109	Crk-like protein	CRKL
7.10547590255737	7.17949438095093	7.23172426223755	7.11816549301147	7.0873556137085	7.04508829116821	7.2183518409729	7.09142065048218	7.0786018371582	7.10116243362427	7.26613759994507	7.20485210418701	7.21226739883423	7.24167108535767	7.23844766616821	7.23761892318726	+	AARS_CTRL	4	4	4	44.4	44.4	44.4	14.72	0	17.882	260710000	10	0.00124328	0.0160199	0.107815	4.02902	F5GWX2;Q9NRV9;H0YG71	F5GWX2;Q9NRV9	Heme-binding protein 1	HEBP1
8.49252319335938	8.55022811889648	8.30226612091064	8.39406585693359	8.37787055969238	8.51251125335693	8.24944305419922	8.25652503967285	8.20357704162598	8.34222507476807	8.44777774810791	8.37599277496338	8.36958694458008	8.5947790145874	8.58539295196533	8.48079681396484			15	15	15	47.7	47.7	47.7	27.566	0	42.22	4466900000	131	0.0851395	0.222664	0.107598	1.85259	P78417;Q5TA02;Q5TA01	P78417;Q5TA02	Glutathione S-transferase omega-1	GSTO1
8.02251052856445	7.95734882354736	7.96344327926636	6.18684577941895	7.90408754348755	7.7031364440918	7.76089715957642	8.02481365203857	7.90728235244751	7.77560329437256	7.85097074508667	8.14060211181641	8.10785388946533	8.05854034423828	6.49593353271484	8.31456279754639			1	1	1	6.9	6.9	6.9	24.269	0	78.8	1548000000	31	0.731926	0.855374	0.10748	0.349486	Q8NDC0	Q8NDC0	MAPK-interacting and spindle-stabilizing protein-like	MAPK1IP1L
7.63114929199219	7.76547479629517	7.63901805877686	7.62353849411011	7.61542415618896	7.47428894042969	7.63293266296387	7.5843653678894	7.53443241119385	7.63554382324219	7.72247743606567	7.65891742706299	7.69531536102295	7.80134201049805	7.75844240188599	7.6899299621582	+	AARS_CTRL	5	5	1	25.9	25.9	3.2	25.079	0	18.071	748920000	67	0.00852246	0.0482478	0.107454	3.05747	Q9H8S9	Q9H8S9	MOB kinase activator 1A	MOB1A
7.65310621261597	7.60661792755127	7.78033876419067	7.82127094268799	7.85905408859253	7.7891788482666	7.83789777755737	7.7614541053772	7.71800327301025	7.56963157653809	7.8200306892395	7.86506843566895	7.88902711868286	7.88890361785889	7.77477979660034	7.84443378448486			9	9	9	16.7	16.7	16.7	115.9	0	236.4	1160800000	100	0.0271684	0.107917	0.107385	2.46647	A0A1B0GTU4;P49023;F5GZ78;A0A1B0GU60;F5H836;A0A1B0GV30	A0A1B0GTU4;P49023;F5GZ78;A0A1B0GU60	Paxillin	PXN
7.73496770858765	7.94526672363281	7.78192043304443	7.83014583587646	7.59758567810059	7.63507127761841	7.78490257263184	7.84810924530029	7.74206495285034	7.67505407333374	7.80312919616699	7.81245231628418	7.82794427871704	7.77952432632446	8.05579853057861	7.91047477722168			16	16	16	37.8	37.8	37.8	62.942	0	48.031	1118000000	60	0.0657626	0.186459	0.107378	1.99603	O43776;K7EJ19;K7EIU7;K7EPK2;K7EQ35;K7EMQ6	O43776	Asparagine--tRNA ligase, cytoplasmic	NARS
7.04708003997803	6.21326875686646	6.92052507400513	7.10930871963501	7.06156539916992	7.0691499710083	6.68632888793945	6.97024917602539	6.92619323730469	6.91877460479736	7.111900806427	6.98199081420898	6.47977066040039	7.23375749588013	7.19481945037842	6.9950909614563			13	4	4	44.3	19.6	19.6	41.308	0	27.079	176900000	18	0.454018	0.649642	0.107311	0.770139	A0A0A0MS54;P22694;A0A087WVC4;B1APG2;B1APF8;B1APF9;B1APG3;B1APG1;B1APG0;B1APF7	A0A0A0MS54;P22694;A0A087WVC4;B1APG2;B1APF8;B1APF9;B1APG3	cAMP-dependent protein kinase catalytic subunit beta	PRKACB
6.98241138458252	7.06673574447632	7.0456748008728	6.84648561477661	7.02077531814575	6.87992143630981	7.04111623764038	6.46669244766235	6.91833972930908	6.72918081283569	6.93644332885742	7.00030374526978	6.9709324836731	7.11654138565063	6.97949361801147	7.03802394866943			5	5	4	25.2	25.2	22.9	46.744	0	19.683	166670000	31	0.198255	0.395104	0.107223	1.35059	P49841	P49841	Glycogen synthase kinase-3 beta	GSK3B
7.51470708847046	7.54308652877808	7.39100551605225	7.44848966598511	7.48655796051025	7.51074600219727	7.38815450668335	7.49742746353149	7.55281400680542	7.50949811935425	7.68261432647705	7.5832667350769	7.66230440139771	7.57553434371948	7.56547021865845	7.4791145324707	+	AARS_CTRL	10	10	10	32.2	32.2	32.2	45.31	0	28.039	604600000	59	0.00571822	0.0375625	0.107135	3.25824	E7EU96;P68400;Q8NEV1;A0A087WY74;V9GYA2;V9GY80	E7EU96;P68400;Q8NEV1	Casein kinase II subunit alpha;Casein kinase II subunit alpha 3	CSNK2A1;CSNK2A3
8.53007125854492	8.58555126190186	8.34978199005127	8.48129940032959	8.42870140075684	8.41649055480957	8.29587459564209	8.26197624206543	8.26778125762939	8.38046455383301	8.51706409454346	8.39296054840088	8.36387538909912	8.57159233093262	8.68963718414307	8.5064640045166			31	31	31	47.1	47.1	47.1	81.889	0	183.37	4810200000	275	0.0890354	0.230083	0.107133	1.82736	P07384;E9PRM1;E9PLX0;E9PJJ3;E9PLC9;E9PMC6;E9PJA6;E9PSA6;E9PQB3;E9PL37;E9PIA9	P07384	Calpain-1 catalytic subunit	CAPN1
7.82156610488892	7.63583564758301	7.85342454910278	7.81616163253784	7.72275733947754	7.77883100509644	7.78697156906128	7.75916910171509	7.94912147521973	7.8367166519165	7.84124040603638	7.97492122650146	8.12007999420166	7.96439170837402	7.68781423568726	7.82954168319702			9	9	9	21	21	21	78.365	0	84.366	1325400000	72	0.0842144	0.221896	0.106943	1.85873	Q14444;G3V153;E9PLA9	Q14444;G3V153;E9PLA9	Caprin-1	CAPRIN1
7.50651836395264	7.43065547943115	7.04883003234863	7.04964447021484	7.35837268829346	7.27982664108276	7.13710069656372	7.20213413238525	6.91829776763916	6.76085186004639	7.13401746749878	7.13649845123291	7.07529163360596	7.43960094451904	7.51786851882935	7.35285758972168			6	6	6	19.5	19.5	19.5	38.858	0	21.649	287320000	33	0.357638	0.568309	0.106799	0.951198	Q9H939	Q9H939	Proline-serine-threonine phosphatase-interacting protein 2	PSTPIP2
7.52641677856445	7.48368692398071	7.37890625	7.6023530960083	7.57764101028442	7.52372026443481	7.3233757019043	7.50699186325073	7.73748683929443	7.63509130477905	7.56641387939453	7.53128719329834	7.71787023544312	7.75302362442017	7.65341520309448	7.59581565856934			12	12	12	28.5	28.5	28.5	72.379	0	52.446	657900000	71	0.0800652	0.214243	0.106737	1.88704	Q8WVM8;J3KNG4;G3V4I1;G3V5F3;G3V2M8;G3V3K9;G3V363;H0YJS6;H0YJY1	Q8WVM8	Sec1 family domain-containing protein 1	SCFD1
8.47159957885742	8.51243114471436	8.57092761993408	8.37619400024414	8.48247337341309	8.31680870056152	8.55085182189941	8.59206581115723	8.45499706268311	8.42613697052002	8.48824024200439	8.72703647613525	8.60844039916992	8.59096431732178	8.41064262390137	8.667555809021			14	14	12	52.6	52.6	48.4	43.171	0	219.92	5967800000	235	0.0539135	0.164372	0.106698	2.10419	P54727;Q5W0S5;Q5W0S4;H0Y579	P54727	UV excision repair protein RAD23 homolog B	RAD23B
8.15488052368164	8.24211883544922	8.27468872070313	7.90331268310547	8.10619068145752	7.99649429321289	8.08246231079102	8.00578117370605	8.19420909881592	8.03011417388916	8.1906681060791	8.21058559417725	8.26817989349365	8.21349143981934	8.05257892608643	8.29679679870605			12	12	11	65	65	57.1	15.634	0	323.31	2495400000	119	0.076241	0.207552	0.106358	1.91433	A6NMQ3;Q5T5H1;O43768;A0A1W2PRU0	A6NMQ3;Q5T5H1;O43768;A0A1W2PRU0	Alpha-endosulfine	ENSA
7.73221683502197	7.64739274978638	7.62409639358521	7.8680739402771	7.80169868469238	7.71677112579346	7.49222946166992	7.60407495498657	7.57600736618042	7.48720932006836	7.81763124465942	7.70044422149658	7.88783645629883	7.6392970085144	7.79594278335571	7.72681665420532			13	12	12	27.9	26.7	26.7	69.872	0	92.122	969250000	76	0.091891	0.233804	0.106351	1.80949	P43403	P43403	Tyrosine-protein kinase ZAP-70	ZAP70
7.49151563644409	7.5219874382019	7.19010734558105	7.248046875	7.34816837310791	7.49748229980469	7.26335191726685	6.42548131942749	7.3388147354126	7.33635950088501	7.4696307182312	7.30973672866821	7.28683805465698	7.42107725143433	7.41919565200806	7.32819604873657			8	8	3	16.4	16.4	7.5	66.72	0	19.489	398520000	29	0.436973	0.638337	0.106314	0.800183	Q96HN2;H0Y8B3;C9K0S0	Q96HN2;H0Y8B3	Putative adenosylhomocysteinase 3;Adenosylhomocysteinase	AHCYL2
7.30606031417847	7.1658673286438	7.43068790435791	7.45638132095337	7.54463863372803	7.51822423934937	7.36873292922974	7.10853099822998	7.43320941925049	7.43972730636597	7.44277763366699	7.65928840637207	7.60926342010498	7.3741250038147	7.22287225723267	7.59253215789795			6	6	6	38.5	38.5	38.5	30.472	0	54.514	515070000	40	0.199028	0.395594	0.10627	1.34812	O60828;H7C053;C9JQA1	O60828;H7C053;C9JQA1	Polyglutamine-binding protein 1	PQBP1
7.2735800743103	7.40432024002075	7.387122631073	7.29027938842773	7.27323293685913	7.50494623184204	7.35785865783691	7.48095512390137	7.34107828140259	7.21822023391724	7.40945959091187	7.56702613830566	7.50089502334595	7.43616247177124	7.32413816452026	7.51875066757202			12	12	12	18.7	18.7	18.7	99.289	0	23.134	447230000	24	0.0405252	0.137512	0.106246	2.25687	Q15276;I3L456;A0A087WZZ3;K7ENJ9;I3L2B8	Q15276	Rab GTPase-binding effector protein 1	RABEP1
7.48671388626099	7.53991603851318	7.47668695449829	7.52382469177246	7.59882354736328	7.65300035476685	7.47161436080933	7.57025098800659	7.44078302383423	7.58025169372559	7.53518009185791	7.656653881073	7.67971849441528	7.68566131591797	7.69492959976196	7.58833885192871	+	AARS_CTRL	14	14	14	28.7	28.7	28.7	80.699	0	50.816	673740000	47	0.00760189	0.0455082	0.105894	3.11504	P48147	P48147	Prolyl endopeptidase	PREP
7.16722869873047	7.19454193115234	7.17992496490479	7.00371885299683	7.01990509033203	7.35865783691406	7.24699068069458	7.27514982223511	7.19473648071289	7.29387044906616	7.46271228790283	7.21737861633301	7.33569860458374	7.16479873657227	7.3370795249939	7.27770090103149			5	5	5	30.9	30.9	30.9	25.868	0	37.024	305160000	36	0.0831298	0.220577	0.105756	1.866	H0Y8X4;O43598	H0Y8X4;O43598	2-deoxynucleoside 5-phosphate N-hydrolase 1	DNPH1
7.14416933059692	7.15372323989868	7.31569766998291	7.26313877105713	7.31441497802734	7.45367002487183	7.29254388809204	7.2611198425293	7.08436155319214	7.07961511611938	7.33559846878052	7.08300065994263	7.18164348602295	7.48576402664185	7.51690530776978	7.44892263412476			6	6	6	28.2	28.2	28.2	31.608	0	14.117	342160000	25	0.17158	0.359071	0.105727	1.44098	P42574;C9JXR7;A8MVM1	P42574;C9JXR7;A8MVM1	Caspase-3;Caspase-3 subunit p17;Caspase-3 subunit p12	CASP3
7.73445558547974	7.74365091323853	7.88081932067871	7.86133146286011	7.78060531616211	7.69784784317017	7.78136777877808	7.9153208732605	7.76628637313843	7.80046272277832	7.85129499435425	7.91182327270508	7.91851282119751	7.9074273109436	7.9333963394165	7.8891167640686	+	AARS_CTRL	9	9	9	34.7	34.7	34.7	37.119	0	48.843	1171300000	67	0.00339367	0.0287285	0.105714	3.52056	A0A087WXS7;O43681;K7ERW9	A0A087WXS7;O43681	ATPase ASNA1	ASNA1
8.32524871826172	8.16955661773682	8.01152801513672	8.10061168670654	7.8628945350647	8.04072093963623	7.98719263076782	7.94628524780273	8.17672729492188	8.31086349487305	8.27572631835938	8.20841407775879	8.23210620880127	8.07722282409668	8.16524410247803	8.2342643737793			8	8	8	41.2	41.2	41.2	28.837	0	49.717	2619200000	92	0.135538	0.304743	0.105667	1.5839	P08311	P08311	Cathepsin G	CTSG
8.40191745758057	8.5822114944458	8.24993133544922	8.25808620452881	8.82595825195313	8.5438814163208	8.19857501983643	7.91094970703125	8.26955986022949	8.26895236968994	8.29580879211426	8.53585052490234	8.47862434387207	8.55062007904053	8.45607757568359	8.42071437835693			26	26	9	42.7	42.7	20.4	80.657	0	219.67	4756800000	209	0.345552	0.558608	0.10528	0.97616	Q0ZGT2;H7BXY5;E7ETM8	Q0ZGT2;H7BXY5;E7ETM8	Nexilin	NEXN
8.08859634399414	8.13417720794678	8.05671405792236	8.06881618499756	8.04344081878662	8.22250843048096	8.08912754058838	8.06096172332764	8.07852935791016	8.0322961807251	8.17292404174805	8.09251022338867	8.1033935546875	8.20717620849609	8.30050849914551	8.27968978881836			22	22	22	50	50	50	64.615	0	107.11	2412100000	159	0.00988281	0.0528981	0.105184	2.98279	P31939;H7C1S2;C9JLK0;F8WEF0	P31939	Bifunctional purine biosynthesis protein PURH;Phosphoribosylaminoimidazolecarboxamide formyltransferase;IMP cyclohydrolase	ATIC
7.5102367401123	7.64157342910767	7.58953619003296	7.56895208358765	7.59691572189331	7.62553882598877	7.55591630935669	7.52244424819946	7.55806016921997	7.52167415618896	7.61205244064331	7.58926820755005	7.61127710342407	7.66823673248291	7.8599066734314	7.70478534698486			12	12	10	21.9	21.9	19.6	83.434	0	35.641	704300000	71	0.0112879	0.0592551	0.10517	2.91563	P26639;D6RCA5;D6R9F8;D6RDJ6;D6RJ97;D6RHV7;D6RCS6	P26639	Threonine--tRNA ligase, cytoplasmic	TARS
7.5389256477356	7.57562637329102	7.60159301757813	7.58541584014893	7.70046997070313	7.55712223052979	7.62317705154419	7.63866901397705	7.57992076873779	7.54429149627686	7.67776203155518	7.74769163131714	7.64844799041748	7.69484186172485	7.68414497375488	7.74491834640503	+	AARS_CTRL	6	6	5	36.5	36.5	30.7	21.184	0	41.891	773580000	51	0.000560696	0.01	0.105113	4.4394	Q07812;K4JQN1	Q07812	Apoptosis regulator BAX	BAX
7.44424772262573	7.58932399749756	7.53421640396118	7.58222246170044	7.50874519348145	7.74106502532959	7.63208246231079	7.55603694915771	7.47610664367676	7.46106290817261	7.43915891647339	7.54879474639893	7.67359209060669	7.85203456878662	7.82526397705078	7.60661792755127			7	7	7	38.7	38.7	38.7	33.195	0	37.817	703480000	50	0.11131	0.266111	0.105066	1.69958	O75558	O75558	Syntaxin-11	STX11
7.70762968063354	7.70116186141968	7.72111797332764	7.65970706939697	7.64707946777344	7.64010381698608	7.76792001724243	7.7649974822998	7.69855308532715	7.76450490951538	7.90726089477539	7.81685066223145	7.84700489044189	7.79331541061401	7.72542142868042	7.78374624252319	+	AARS_CTRL	7	7	7	78	78	78	13.133	0	38.101	963580000	53	0.0019288	0.0204	0.104989	3.80575	Q15370;B8ZZU8;I3L0M9;A0A0B4J296	Q15370;B8ZZU8;I3L0M9	Transcription elongation factor B polypeptide 2	TCEB2
7.2748966217041	7.3679518699646	7.32217788696289	7.28119230270386	7.36443853378296	7.22274255752563	7.27783823013306	7.31601238250732	7.33851623535156	7.27708196640015	7.41848373413086	7.39677476882935	7.61070251464844	7.25808620452881	7.37897920608521	7.39260911941528			8	8	4	27.5	27.5	12.5	41.59	0	17.595	399820000	23	0.0197824	0.0861711	0.104988	2.63011	Q01085;E7ETJ9;E7ETC0;A6NKZ9;F8WE16	Q01085;E7ETJ9;E7ETC0	Nucleolysin TIAR	TIAL1
7.2938928604126	7.34080076217651	7.47796010971069	7.48654365539551	7.20335912704468	7.18089962005615	7.60971164703369	6.45581769943237	7.22688341140747	7.18957471847534	7.43651247024536	7.24578380584717	7.33459424972534	7.40711879730225	7.40818929672241	7.27406549453735			19	5	5	30.4	11.1	11.1	68.563	0	20.894	397390000	14	0.443092	0.642946	0.1045	0.789314	P35241;E9PQ82;E9PNV3	P35241	Radixin	RDX
7.77519512176514	7.87326812744141	7.80406427383423	7.87412214279175	7.8647780418396	7.86505079269409	7.77823066711426	7.84787464141846	7.79658842086792	7.84519100189209	8.00290012359619	7.91777849197388	7.8844952583313	7.98034906387329	7.94374179840088	7.89104080200195	+	AARS_CTRL	13	13	13	45.6	45.6	45.6	41.293	0	52.977	1305300000	113	0.000334254	0.00739496	0.104281	4.71086	Q16539;B4E0K5;B5TY33;E7EX54;H7C4E2	Q16539;B4E0K5	Mitogen-activated protein kinase 14	MAPK14
7.15830230712891	7.12424325942993	7.25382232666016	7.11350870132446	7.21287965774536	7.18749237060547	7.18627786636353	6.6602668762207	7.09489011764526	7.0880298614502	7.27561092376709	7.30580282211304	7.26040554046631	7.15974760055542	6.99215126037598	7.27884483337402			10	10	10	16.7	16.7	16.7	92.407	0	41.864	256860000	22	0.203131	0.399328	0.104122	1.33515	H7BXH2;E9PKF6;Q5H9R7;H0YEN2;E9PQP7;H0YDK9;H0YDW1;E9PK08	H7BXH2;E9PKF6;Q5H9R7;H0YEN2;E9PQP7	Serine/threonine-protein phosphatase 6 regulatory subunit 3	PPP6R3
7.90434217453003	7.93588495254517	7.7978835105896	7.76056575775146	7.83022308349609	7.79974699020386	7.6921238899231	7.74032306671143	7.83397531509399	7.71390199661255	7.82405424118042	7.90553140640259	7.76460933685303	7.9345235824585	7.99124813079834	8.00987529754639			11	11	11	36.6	36.6	36.6	43.294	0	41.461	1205600000	125	0.0326262	0.121123	0.104077	2.37105	B6VEX4;A0A0A0MRT6;Q8IZP0;B7Z836;E9PEZ7;E7EW77;E7EP65;A0A0C4DG21;F8WAL6;Q9NYB9;H0Y6B5	B6VEX4;A0A0A0MRT6;Q8IZP0	Abl interactor 1	ABI1
7.84780073165894	7.80034589767456	7.693190574646	7.83424282073975	7.6495099067688	7.64952945709229	7.87430191040039	7.81726789474487	7.80345726013184	7.9800763130188	7.90099477767944	7.7605504989624	7.86464738845825	7.89282894134521	8.04020690917969	7.93462467193604			7	7	7	19.4	19.4	19.4	46.108	0	57.676	1237400000	66	0.0634379	0.181976	0.104003	2.01575	P39023;G5E9G0;H7C3M2;B5MCW2;H7C422;F8WCR1	P39023;G5E9G0;H7C3M2;B5MCW2;H7C422	60S ribosomal protein L3	RPL3
8.08781719207764	8.1572151184082	8.02755355834961	8.17318630218506	7.99938297271729	8.01535987854004	7.89857721328735	7.97585916519165	7.88214874267578	7.95723342895508	8.12116527557373	8.03798389434814	8.0392951965332	8.15427207946777	8.3029146194458	8.07092380523682			16	16	16	41.4	41.4	41.4	59.366	0	106.28	2062600000	157	0.0620968	0.179175	0.103659	2.02743	Q99832;F8WAM2;F8WBP8;A0A0D9SG95	Q99832	T-complex protein 1 subunit eta	CCT7
7.09029340744019	7.20117855072021	7.33342695236206	6.91903114318848	7.33635950088501	7.29085779190063	7.40392637252808	7.40202045440674	7.04661226272583	7.22250843048096	7.32341718673706	7.13541889190674	7.27831888198853	7.4889874458313	7.52215719223022	7.22065734863281			7	7	7	44.7	44.7	44.7	25.789	0	29.855	326890000	26	0.225903	0.425006	0.103538	1.26678	P09417;B7Z415;D6RGG7;H0Y8F7;D6RHJ7	P09417	Dihydropteridine reductase	QDPR
6.83705806732178	6.4467306137085	6.79662036895752	7.05537843704224	6.71911478042603	7.04233932495117	6.90118598937988	6.90214443206787	6.54232883453369	6.43603706359863	6.81164884567261	6.85322332382202	6.94061613082886	6.94581317901611	6.78492403030396	6.89143133163452			6	3	2	14.5	9	7.1	69.461	0	6.5793	128360000	16	0.301726	0.510349	0.103382	1.07229	A8MVE2;A0A0G2JQ46;A0A0B4J1W1;D9IDM6;D9IDM5;A0A0G2JQ44;A0A087WSX8;A0A0G2JP80;A0A0G2JNQ6;A0A087WSV6;A0A0G2JNM2;A0A0G2JQ15;A0A0G2JP64;A0A0G2JLS4;F6TER3;Q8NHL6;F6RVM3;A0A0G2JNR3;A0A0G2JNK9;A0A0G2JMG0;A0A0G2JM99;A0A0G2JP96;A0A0G2JPM8;A0A0G2JNP3;O75019	A8MVE2;A0A0G2JQ46;A0A0B4J1W1;D9IDM6;D9IDM5;A0A0G2JQ44;A0A087WSX8;A0A0G2JP80;A0A0G2JNQ6;A0A087WSV6;A0A0G2JNM2;A0A0G2JQ15;A0A0G2JP64;A0A0G2JLS4;F6TER3;Q8NHL6	Leukocyte immunoglobulin-like receptor subfamily B member 1	LILRB1
7.34460830688477	7.22214412689209	7.3927321434021	7.26505374908447	7.31630611419678	7.25959396362305	7.2892541885376	7.27466583251953	7.24221849441528	7.12923860549927	7.38571357727051	7.33463478088379	7.31649446487427	7.46043157577515	7.3393120765686	7.42442417144775			8	5	5	12.6	8.6	8.6	103.88	0	10.342	373240000	18	0.00955947	0.0521019	0.103254	2.99958	Q2M2I8;E9PG46;A0A096LP60	Q2M2I8;E9PG46	AP2-associated protein kinase 1	AAK1
7.22551584243774	7.25449991226196	7.21494960784912	7.29848194122314	7.22461080551147	7.26202392578125	7.1495885848999	7.27811288833618	7.07961511611938	7.08004903793335	7.35050010681152	7.41234302520752	7.39597272872925	7.24249172210693	7.2135443687439	7.2421932220459			7	7	7	8.2	8.2	8.2	145.17	0	46.629	316100000	23	0.0285208	0.11097	0.102763	2.44123	A0A087X2D8;O60271;H0YBE9;H0YBS5;E9PFH7;A0A087WYG2;Q9UPT6	A0A087X2D8;O60271	C-Jun-amino-terminal kinase-interacting protein 4	SPAG9
6.67025804519653	6.486572265625	6.13922262191772	6.53838539123535	6.76523637771606	6.4911937713623	6.68083381652832	6.7639594078064	7.04450035095215	6.82956743240356	7.07638549804688	6.58280038833618	7.27806711196899	6.37450504302979	6.55939817428589	6.5904426574707			3	3	3	48.2	48.2	48.2	12.654	0	12.948	112830000	10	0.500462	0.689835	0.102627	0.691658	Q96I23	Q96I23	Protein preY, mitochondrial	PYURF
7.42514276504517	7.41229248046875	7.18675851821899	7.5091757774353	7.76988649368286	7.53031492233276	7.48230171203613	7.64043188095093	7.59260988235474	7.53713893890381	7.58292675018311	7.68857097625732	7.64144420623779	7.76063346862793	7.48381567001343	7.50925636291504			9	9	9	50.6	50.6	50.6	28.466	0	31.402	672450000	65	0.175707	0.363562	0.102503	1.42627	Q9UFN0;Q9BS92	Q9UFN0	Protein NipSnap homolog 3A	NIPSNAP3A
7.47046947479248	7.39684438705444	7.44913864135742	7.47803211212158	7.42693376541138	7.56590700149536	7.64569711685181	7.5936074256897	7.50514984130859	7.49504470825195	7.69249439239502	7.61216926574707	7.78371047973633	7.57518768310547	7.42748594284058	7.53749179840088			11	11	11	31.9	31.9	31.9	46.816	0	27.224	608200000	25	0.0601602	0.175018	0.102074	2.04472	Q9Y5X3;Q5QPE4;Q5QPE5;A0A087WUY5;U3KQL0;U3KQP5	Q9Y5X3;Q5QPE4;Q5QPE5	Sorting nexin-5	SNX5
7.84526538848877	7.89021968841553	7.84877395629883	7.82447099685669	7.91336870193481	7.74322748184204	7.72002696990967	7.70520496368408	7.82580232620239	7.65115213394165	7.85606384277344	7.86603307723999	7.89863729476929	7.88729095458984	7.96294689178467	7.92176961898804			12	12	12	39.7	39.7	39.7	37.909	0	49.414	1206300000	91	0.0172757	0.0798667	0.102039	2.69944	O75791;B1AH86	O75791;B1AH86	GRB2-related adapter protein 2	GRAP2
7.54253911972046	7.44799470901489	7.5142822265625	7.72372627258301	7.59179878234863	7.41878175735474	7.56006193161011	7.3964262008667	7.86711978912354	7.7189998626709	7.53878736495972	7.70627403259277	7.62486982345581	7.78958082199097	7.72480821609497	7.69682788848877			10	10	10	51.3	51.3	51.3	30.037	0	42.933	754760000	78	0.156521	0.336177	0.102018	1.49729	P21964;E7EMS6;E7EUU8;H7BZ45;F8WBW9	P21964;E7EMS6;E7EUU8	Catechol O-methyltransferase	COMT
7.4537615776062	7.49741363525391	7.34484386444092	7.35086822509766	7.41123247146606	7.31657838821411	7.36082077026367	7.43865299224854	7.50219488143921	7.4432315826416	7.57502603530884	7.43514347076416	7.40294885635376	7.55361604690552	7.57058954238892	7.54629564285278			7	7	6	27.4	27.4	23.6	40.925	0	30.679	500540000	66	0.0126926	0.0642879	0.101977	2.85624	O60256;E7EPA1;C9JJS3;C9K0K7;I3L0S1;C9JDU5;I3L331;I3L164;C9JDH0;I3L4G9;E7EW35	O60256;E7EPA1;C9JJS3;C9K0K7;I3L0S1	Phosphoribosyl pyrophosphate synthase-associated protein 2	PRPSAP2
7.87269830703735	7.81968212127686	7.70973634719849	7.81856250762939	7.77989196777344	7.65374279022217	7.56095838546753	7.43893766403198	7.62840938568115	7.76001501083374	7.72137355804443	7.65975475311279	7.75859403610229	7.95125007629395	7.91512012481689	7.83042812347412			5	5	5	26.2	26.2	26.2	35.668	0	138.74	1018700000	34	0.14401	0.317836	0.101823	1.54765	Q9UBQ7;U3KQ56	Q9UBQ7;U3KQ56	Glyoxylate reductase/hydroxypyruvate reductase	GRHPR
6.48323631286621	6.47458457946777	6.48715496063232	7.02685976028442	6.22921848297119	6.45763254165649	6.37560510635376	6.73030853271484	7.05823612213135	7.02391052246094	6.93620204925537	6.62374830245972	7.00928068161011	6.32067537307739	7.02857112884521	6.50026321411133			4	4	4	25.2	25.2	25.2	35	0	13.774	186900000	8	0.523143	0.70805	0.101782	0.654907	P12318;F5GXY9;F5GX41;V9GY83;H0YGT0;P31995	P12318;F5GXY9;F5GX41;V9GY83;H0YGT0;P31995	Low affinity immunoglobulin gamma Fc region receptor II-a;Low affinity immunoglobulin gamma Fc region receptor II-c	FCGR2A;FCGR2C
7.38399457931519	7.25868511199951	7.2569580078125	7.3092679977417	7.23449182510376	7.29556703567505	7.32819604873657	7.20679903030396	7.3604040145874	7.30882024765015	7.36099100112915	7.29716920852661	7.28230476379395	7.46983671188354	7.47086620330811	7.49394559860229			8	8	8	19.9	19.9	19.9	62.328	0	19.502	372440000	43	0.0161792	0.0760285	0.101534	2.73289	Q13057;K7EP09;K7EPT0;K7EQ60;K7ESK6;K7ES73;K7EN91	Q13057	Bifunctional coenzyme A synthase;Phosphopantetheine adenylyltransferase;Dephospho-CoA kinase	COASY
8.93375587463379	8.84941291809082	9.02836799621582	8.94684028625488	8.99999523162842	9.07044410705566	9.09170246124268	8.30982208251953	8.89010810852051	9.04123497009277	9.08596801757813	8.97201251983643	9.03873920440674	8.96188163757324	8.87689876556396	9.16891002655029			16	16	12	52.6	52.6	35.3	24.893	0	323.31	17866000000	365	0.324928	0.535412	0.101233	1.02023	P09429;Q5T7C4;B2RPK0	P09429;Q5T7C4;B2RPK0	High mobility group protein B1;Putative high mobility group protein B1-like 1	HMGB1;HMGB1P1
6.24731636047363	7.0943660736084	7.27193450927734	7.45071077346802	7.39551877975464	7.11327457427979	7.37335348129272	7.07784032821655	7.49211740493774	7.49441909790039	7.21160125732422	7.3634614944458	7.47136497497559	7.36233186721802	7.24807119369507	7.15542697906494			9	8	7	7.7	7.2	6.2	164.67	0	60.763	405270000	34	0.534318	0.718049	0.100958	0.637134	Q9NTI5	Q9NTI5	Sister chromatid cohesion protein PDS5 homolog B	PDS5B
6.66545915603638	6.38056898117065	6.84991073608398	6.7640118598938	6.76827526092529	6.85262632369995	6.96302223205566	6.46363878250122	6.98665523529053	7.12450408935547	6.88512372970581	6.83493566513062	6.95427131652832	6.58455467224121	6.97076511383057	7.06710815429688			3	3	3	40.5	40.5	40.5	13.81	0	12.256	125860000	11	0.367347	0.57667	0.100926	0.931568	Q9Y237;H0Y4T6;J3KMW3;H0Y8P6;H0Y610	Q9Y237	Peptidyl-prolyl cis-trans isomerase NIMA-interacting 4	PIN4
7.46898221969604	7.45651769638062	7.48418569564819	7.5711612701416	7.44952487945557	7.4721565246582	7.54229021072388	7.4531192779541	7.44326305389404	7.57928037643433	7.65534019470215	7.5328688621521	7.55884075164795	7.62816429138184	7.61089420318604	7.57135915756226	+	AARS_CTRL	10	10	10	18.4	18.4	18.4	70.973	0	26.327	616000000	65	0.001589	0.0183063	0.100863	3.90406	Q14258	Q14258	E3 ubiquitin/ISG15 ligase TRIM25	TRIM25
6.55973100662231	6.89792394638062	6.89239501953125	6.92066049575806	6.91985177993774	6.90612506866455	6.8765697479248	6.94743394851685	6.89613485336304	6.27622032165527	6.87174797058105	6.96607112884521	6.91147184371948	7.04107666015625	6.98754549026489	6.68263578414917			4	4	4	4.7	4.7	4.7	117.97	0.00032185	5.6887	138710000	9	0.321948	0.532756	0.100787	1.02676	P14735;Q5T5N3	P14735	Insulin-degrading enzyme	IDE
6.56514358520508	6.60177659988403	6.88127517700195	6.56036043167114	6.83080101013184	6.5574951171875	6.50943040847778	6.51768779754639	6.31773614883423	6.39688634872437	6.88550233840942	6.73981618881226	6.24517679214478	6.85729646682739	6.85345506668091	6.46638870239258			2	2	2	13.6	13.6	13.6	13.343	0.0025	3.3747	103080000	5	0.365016	0.574385	0.100747	0.936247	A6NKE1;O43617;A0A087WWM0	A6NKE1;O43617;A0A087WWM0	Trafficking protein particle complex subunit 3	TRAPPC3
7.65633773803711	7.72461986541748	7.76073169708252	7.64291954040527	7.77175664901733	7.68451309204102	7.79191493988037	7.80524253845215	7.79705953598022	7.69620800018311	7.58050298690796	7.87458610534668	7.94822216033936	7.89888429641724	7.78811168670654	7.91288614273071			6	6	6	65.4	65.4	65.4	8.85	0	121.55	1223000000	81	0.0574209	0.170301	0.100735	2.07006	Q8WVC2;P63220;Q9BYK1;Q9BYK2	Q8WVC2;P63220;Q9BYK1	40S ribosomal protein S21	RPS21
7.98788499832153	8.11018562316895	7.94850587844849	8.15609455108643	8.05598926544189	7.86997079849243	7.92385005950928	8.01665687561035	8.01351165771484	8.03826236724854	8.15167617797852	8.05095958709717	8.07613086700439	8.16103839874268	8.19418144226074	8.04206371307373			11	11	4	43.1	43.1	20.5	42.613	0	77.161	2006600000	130	0.0263825	0.105759	0.100584	2.4817	P61163;R4GMT0;A0A1B0GVS3	P61163;R4GMT0;A0A1B0GVS3	Alpha-centractin	ACTR1A
6.96830081939697	6.93760824203491	6.8431453704834	6.96729040145874	6.89745664596558	6.81448078155518	6.68793916702271	6.84458255767822	6.90277481079102	7.04622173309326	7.10534000396729	7.25234317779541	7.14391994476318	7.10308504104614	6.60736417770386	6.73696184158325			3	3	3	20.8	20.8	20.8	21.09	0	13.848	171040000	23	0.279314	0.490515	0.100522	1.12547	Q9NX08	Q9NX08	COMM domain-containing protein 8	COMMD8
7.99284076690674	8.0510368347168	7.76372003555298	7.84371852874756	7.79520559310913	7.90741682052612	7.8697772026062	7.79063701629639	7.79639387130737	7.74153757095337	7.99265050888062	7.89941549301147	7.8556342124939	8.09457588195801	8.04147148132324	7.84867572784424			26	22	21	39.9	34.7	33.4	97.147	0	112.33	1329100000	147	0.0778492	0.21074	0.100175	1.90271	P06737;E9PK47	P06737;E9PK47	Glycogen phosphorylase, liver form;Alpha-1,4 glucan phosphorylase	PYGL
7.32420015335083	7.27184152603149	7.4845986366272	7.31561374664307	7.40706777572632	7.32463216781616	7.38735437393188	7.40703392028809	7.47301959991455	7.35310792922974	7.16858577728271	7.54165410995483	7.54750394821167	7.60001420974731	7.40495347976685	7.58717203140259			6	6	6	37.3	37.3	37.3	29.909	0	43.945	446360000	37	0.109573	0.263242	0.100134	1.70869	Q8WXX5	Q8WXX5	DnaJ homolog subfamily C member 9	DNAJC9
7.76536321640015	7.72591161727905	7.74462938308716	7.71414518356323	7.71727085113525	7.6843786239624	7.54278802871704	7.63768005371094	7.60474443435669	7.51973628997803	7.63419485092163	7.7577223777771	7.7524094581604	7.86176729202271	7.83629894256592	7.75189447402954			9	8	8	31.8	29.7	29.7	43.024	0	45.442	888840000	76	0.0362492	0.129156	0.10005	2.31577	A0A024QZX5;A0A087X1N8;P35237	A0A024QZX5;A0A087X1N8;P35237	Serpin B6	SERPINB6
6.73823356628418	6.71068429946899	6.90037822723389	6.91566896438599	6.89024782180786	7.02518272399902	6.87483549118042	6.98454093933105	6.81156826019287	6.58718299865723	6.84488725662231	6.93681001663208	7.15995788574219	6.95108985900879	6.69078969955444	7.0791449546814			4	4	4	4.3	4.3	4.3	192.59	0	19.997	136060000	11	0.206596	0.403867	0.0999276	1.32437	Q9UKK3	Q9UKK3	Poly [ADP-ribose] polymerase 4	PARP4
7.43797254562378	7.48285913467407	7.45083379745483	7.47274160385132	7.46280193328857	7.39350509643555	7.23525047302246	7.43306541442871	7.25481367111206	7.26052474975586	7.5137767791748	7.49200582504272	7.55315446853638	7.44566631317139	7.40069341659546	7.52461671829224			8	8	8	17.6	17.6	17.6	85.181	0	43.78	499980000	50	0.0409036	0.138064	0.0998821	2.25194	A0A1B0GV05;Q684P5	A0A1B0GV05;Q684P5	Rap1 GTPase-activating protein 2	RAP1GAP2
7.17286539077759	7.05895709991455	7.25377416610718	7.19975519180298	7.15884494781494	7.05872964859009	7.12014579772949	7.18528699874878	7.04668998718262	7.09736156463623	7.21611309051514	7.25570678710938	7.23487138748169	7.23159694671631	7.08958721160889	7.38207101821899			6	6	6	8.7	8.7	8.7	89.003	0	14.382	283470000	27	0.0283571	0.11062	0.09975	2.44422	Q92609;C9J3F6;C9JMP7;C9JIU4;F2Z3I5;C9JNM0;C9JED7;F2Z3C3;C9K0P2;C9J397;C9JWX0;C9JW04;C9JDR8	Q92609;C9J3F6	TBC1 domain family member 5	TBC1D5
8.10751533508301	8.10064601898193	8.15436267852783	8.18381023406982	8.06966781616211	8.05338573455811	8.1016092300415	8.25520038604736	8.16298198699951	8.08635997772217	8.14220142364502	8.24672031402588	8.30332565307617	8.21864032745361	8.21468448638916	8.23764419555664	+	AARS_CTRL	20	16	4	36.4	30.2	6.9	69.602	0	135.05	2629700000	203	0.00513615	0.0354082	0.0996488	3.31219	O60506;F6UXX1	O60506	Heterogeneous nuclear ribonucleoprotein Q	SYNCRIP
6.49078607559204	6.87249994277954	7.01131677627563	6.86805629730225	6.94887256622314	6.85857343673706	7.02230453491211	6.51763677597046	7.10832834243774	6.90916538238525	6.96183395385742	6.92863130569458	7.04387283325195	6.9700722694397	6.76734161376953	7.08944606781006			6	6	6	7	7	7	132.94	0	22.452	154770000	23	0.294104	0.50443	0.0994457	1.09004	Q7Z5K2;Q8WVX6	Q7Z5K2	Wings apart-like protein homolog	WAPAL
6.52366828918457	6.35596227645874	6.41534090042114	6.4930534362793	6.4588794708252	6.51547622680664	6.28439664840698	6.53352069854736	6.52926349639893	6.46927690505981	6.57589673995972	6.51843500137329	6.67147207260132	6.55372524261475	6.39494371414185	6.62814664840698			3	3	3	26.4	26.4	26.4	17	0	6.2508	73525000	11	0.0465178	0.149347	0.0992194	2.18347	P41223;F8WCN7;C9JCD9	P41223	Protein BUD31 homolog	BUD31
8.06359577178955	8.14301490783691	7.90108203887939	7.95303916931152	7.99931764602661	7.97429513931274	7.81909608840942	7.8432765007019	7.89807224273682	7.98196363449097	8.09905910491943	8.04076099395752	8.0943660736084	8.06460762023926	7.98864793777466	8.05269432067871			19	19	19	41.9	41.9	41.9	88.105	0	169.66	1705900000	104	0.035784	0.12833	0.099014	2.32257	Q05209;H0YC15;H3BM04;C9J1X8;F8WB51;C9JJC1	Q05209	Tyrosine-protein phosphatase non-receptor type 12	PTPN12
7.12888383865356	7.37877941131592	7.16274356842041	7.16232538223267	7.12004709243774	7.02378749847412	7.22232627868652	7.18250036239624	7.15038776397705	7.09684038162231	7.18675851821899	7.28519725799561	7.27263069152832	7.36297225952148	7.19387578964233	7.26951313018799			7	7	7	34.2	34.2	34.2	42.78	0	55.057	278750000	41	0.0385246	0.133387	0.0989625	2.28366	Q53T59;H7C0Y9;F8WDN8;H7BZZ1;F6TR53;B5MC96;H7BZ19	Q53T59	HCLS1-binding protein 3	HS1BP3
7.36558151245117	7.42041778564453	7.62096834182739	7.4205002784729	7.45368528366089	7.52998208999634	7.58991622924805	7.35782051086426	7.42412996292114	7.44909238815308	7.66690158843994	7.5649619102478	7.4957799911499	7.45753383636475	7.58393526077271	7.60350179672241			2	2	2	29.9	29.9	29.9	9.5175	0	80.968	626980000	29	0.0398611	0.136667	0.098893	2.26562	J3KRR0;J3QQM5;Q9BT23;J3QL69	J3KRR0;J3QQM5;Q9BT23;J3QL69	LIM domain-containing protein 2	LIMD2
7.36282157897949	7.46551656723022	7.36038494110107	7.28230476379395	7.28076028823853	7.20254278182983	7.42959070205688	7.42789173126221	7.50578737258911	7.44793272018433	7.46508550643921	7.60252666473389	7.61429595947266	7.36321687698364	7.35541343688965	7.45155620574951			12	12	12	25.8	25.8	25.8	84.711	0	82.324	465900000	44	0.0830277	0.220585	0.0987958	1.86669	A8K968;A0A0J9YY18;A0A0A0MRA8;A0A0A0MSA4;Q9Y2J2;A0A0J9YW31;A0A0J9YW26;A0A0J9YWN0;A0A0J9YWE1;A0A0J9YWS4;A0A1B0GTF8;J3KT37;J3QS83	A8K968;A0A0J9YY18;A0A0A0MRA8;A0A0A0MSA4;Q9Y2J2;A0A0J9YW31	Band 4.1-like protein 3;Band 4.1-like protein 3, N-terminally processed	EPB41L3
9.52891635894775	9.70517063140869	9.47372055053711	9.41922855377197	9.61460208892822	9.43969535827637	9.34886932373047	9.25024890899658	9.47996425628662	9.31158447265625	9.39520359039307	9.54899120330811	9.60980796813965	9.59738826751709	9.61193561553955	9.57162761688232			13	13	5	64.4	64.4	28.8	20.457	0	323.31	61594000000	645	0.135579	0.304377	0.0986257	1.58372	J3QRS3;P19105;O14950;J3KTJ1	J3QRS3;P19105;O14950	Myosin regulatory light chain 12A;Myosin regulatory light chain 12B	MYL12A;MYL12B
7.45502758026123	7.40222692489624	7.24699068069458	7.52014255523682	7.58635091781616	7.38151216506958	7.48631715774536	7.50419902801514	7.74932670593262	7.60356664657593	7.70739984512329	7.62014627456665	7.59136533737183	7.51993274688721	7.64557933807373	7.46751928329468			12	12	12	8.5	8.5	8.5	236.02	0	55.377	627310000	57	0.140073	0.310715	0.0984244	1.56426	F8VPD4;P27708;H7BZB3	F8VPD4;P27708	CAD protein;Glutamine-dependent carbamoyl-phosphate synthase;Aspartate carbamoyltransferase;Dihydroorotase	CAD
8.06449508666992	8.09166717529297	8.1460657119751	8.08692932128906	7.92246580123901	8.06699657440186	8.18979930877686	8.20919322967529	8.12424373626709	8.20633983612061	8.24647426605225	8.17408847808838	8.20943450927734	8.2256965637207	8.17426300048828	8.22489547729492			13	13	13	58.1	58.1	58.1	37.375	0	104.27	2451000000	141	0.018374	0.0828737	0.0983225	2.66793	Q9UJ70;H7C3G9;C9JEV6;H7C1L7;H0YEB7;H7C286;H0YE82;H0YF44;E9PPU6;H0YC94	Q9UJ70;H7C3G9;C9JEV6	N-acetyl-D-glucosamine kinase	NAGK
6.90902614593506	6.25367164611816	6.60543584823608	6.68395566940308	6.64185953140259	6.78636789321899	6.28193330764771	6.6144905090332	6.54235649108887	6.62157821655273	6.84145975112915	6.99566173553467	7.02081680297852	6.09114360809326	6.84375476837158	6.36049127578735			3	3	3	4	4	4	138.6	0	6.136	69267000	5	0.505015	0.693333	0.0981538	0.684205	O15357;A0A0A0MTP6;F5H588;H7BXR2	O15357;A0A0A0MTP6	Phosphatidylinositol 3,4,5-trisphosphate 5-phosphatase 2	INPPL1
9.88072776794434	10.1008186340332	9.76978302001953	9.61813163757324	10.1236228942871	9.88617515563965	9.76297855377197	9.66066646575928	9.75240230560303	9.55727863311768	9.76760864257813	9.98294067382813	9.97054195404053	9.99345874786377	9.83598232269287	9.90517520904541			33	21	12	77.4	53.2	34.7	28.521	0	323.31	125030000000	704	0.259704	0.468924	0.0980261	1.17471	P67936;K7EMU5;K7EPB9;U3KQK2	P67936	Tropomyosin alpha-4 chain	TPM4
6.70520496368408	6.38719654083252	6.34885120391846	6.99363470077515	7.13541889190674	6.95125007629395	6.83537340164185	7.28262233734131	7.16043853759766	7.01059675216675	7.17932176589966	7.23039770126343	7.33332633972168	6.98174142837524	6.98028993606567	6.16886568069458			6	6	6	9.1	9.1	9.1	111.76	0	11.909	184360000	14	0.603542	0.772184	0.0979317	0.531296	Q8N766;H7C4E3	Q8N766	ER membrane protein complex subunit 1	EMC1
7.58287000656128	7.42740488052368	7.38591003417969	7.77503490447998	7.57782506942749	7.45894002914429	7.52073240280151	7.49658393859863	7.6246223449707	7.50967264175415	7.5196967124939	7.48164319992065	7.69442081451416	7.69169139862061	7.80539894104004	7.60953044891357			10	10	10	16.8	16.8	16.8	101.19	0	36.037	694940000	30	0.12172	0.283806	0.0977706	1.64744	Q9BZF1;F8VQX7;F8VUA7;F8VVD3;F8VVE7;F8VZ43;Q9H0X9	Q9BZF1;F8VQX7;F8VUA7	Oxysterol-binding protein-related protein 8;Oxysterol-binding protein	OSBPL8
7.47019004821777	7.51483964920044	7.25669384002686	7.30005168914795	7.60439872741699	7.57619142532349	7.29451036453247	7.2749195098877	7.29287624359131	7.32980442047119	7.41863250732422	7.48983192443848	7.40055513381958	7.59076404571533	7.45337963104248	7.58114147186279			7	7	7	27	27	27	38.782	0	26.586	466600000	33	0.133219	0.301847	0.0976032	1.59417	Q9UIB8	Q9UIB8	SLAM family member 5	CD84
6.84074592590332	6.91462850570679	6.93178844451904	7.09819364547729	6.7627387046814	6.88644552230835	6.91748952865601	6.46704530715942	6.47058486938477	6.86731433868408	6.87752676010132	7.0038480758667	6.9117488861084	6.84952974319458	6.88561582565308	6.94875526428223			4	4	4	8	8	8	62.094	0	7.7057	143830000	9	0.273156	0.484226	0.0971399	1.14064	P19525;F8WBH4;C9JZT2	P19525	Interferon-induced, double-stranded RNA-activated protein kinase	EIF2AK2
7.82261896133423	7.86275720596313	7.77437829971313	7.63872861862183	7.85918045043945	7.90737390518188	7.80004978179932	7.80383253097534	7.84035062789917	7.84046363830566	7.85875988006592	7.92675924301147	7.78636789321899	7.95836782455444	8.05537796020508	7.88549137115479			9	9	9	58.7	58.7	58.7	24.579	0	93.262	1236700000	114	0.0341366	0.125319	0.0968806	2.34733	P00492	P00492	Hypoxanthine-guanine phosphoribosyltransferase	HPRT1
7.76799392700195	7.71153736114502	7.82051038742065	7.6770133972168	7.73064517974854	7.82816982269287	7.76677703857422	7.76450490951538	7.69509601593018	7.73087120056152	7.87830352783203	7.83132553100586	7.82621717453003	7.79356002807617	7.83372688293457	7.91284370422363	+	AARS_CTRL	9	9	9	27.4	27.4	27.4	46.382	0	35.024	1052000000	90	0.00145523	0.017446	0.0966842	3.94878	A0A087WV97;Q8WU79;X6RCC3	A0A087WV97;Q8WU79;X6RCC3	Stromal membrane-associated protein 2	SMAP2
7.64698171615601	7.59620094299316	7.47712135314941	7.37823438644409	7.42931604385376	7.63020420074463	7.42734003067017	7.46118307113647	7.3920636177063	7.49648666381836	7.72287225723267	7.50245428085327	7.61658048629761	7.60004663467407	7.60456085205078	7.49362516403198			5	5	5	14.3	14.3	14.3	48.275	0	19.277	613180000	37	0.0648636	0.184747	0.0965101	2.00358	P14324;A0A087X1D8;A0A087WVN4;A0A087WTP2;A0A087X090	P14324;A0A087X1D8;A0A087WVN4	Farnesyl pyrophosphate synthase	FDPS
7.40981483459473	7.54582643508911	7.41279649734497	7.53028917312622	7.46235322952271	7.42012071609497	7.5053129196167	7.60512161254883	7.59168767929077	7.60690784454346	7.66308832168579	7.62379693984985	7.6092529296875	7.60601568222046	7.55814456939697	7.57054281234741			8	8	8	23.8	23.8	23.8	55.882	0	90.747	653660000	63	0.0154139	0.0734973	0.0961171	2.75758	Q9UI12;G3V126;E5RK31;E5RJG1;H0YB41;E5RG49;E5RHH0	Q9UI12;G3V126	V-type proton ATPase subunit H	ATP6V1H
7.06329584121704	6.83983612060547	6.92490434646606	7.10734558105469	6.99680948257446	6.88531017303467	7.01615571975708	6.83819389343262	6.92515754699707	6.84350681304932	6.94307899475098	7.10176944732666	6.86550664901733	7.16512537002563	7.25093221664429	6.91402578353882			3	3	3	25.1	25.1	25.1	25.807	0	12.4	150990000	21	0.146572	0.321044	0.0960215	1.53704	A6NG10;K7EMC9;Q969T9;K7EIN1;K7ESN4;K7EIJ0;K7EIK1;B4DFG2;K7ENL2	A6NG10;K7EMC9;Q969T9;K7EIN1;K7ESN4;K7EIJ0;K7EIK1;B4DFG2;K7ENL2	WW domain-binding protein 2	WBP2
7.59814453125	7.69830942153931	7.70985507965088	7.49266242980957	7.49629306793213	7.49773120880127	7.62752962112427	7.80964040756226	7.5330982208252	7.46868705749512	7.67520093917847	7.75228643417358	7.69513130187988	7.57953214645386	7.63703918457031	7.79599142074585			10	8	8	41.3	36.6	36.6	39.609	0	84.413	734170000	59	0.0948858	0.238671	0.0960018	1.79127	P54725;K7ENJ0;K7ELW1;K7EQ16	P54725	UV excision repair protein RAD23 homolog A	RAD23A
6.7232666015625	6.8447380065918	6.8079137802124	6.49035596847534	6.93721199035645	6.68911361694336	6.72677612304688	6.33908843994141	6.81426095962524	6.1197829246521	6.63892841339111	6.87192869186401	6.87777996063232	6.33184194564819	6.8435754776001	6.9074330329895			3	3	3	7.4	7.4	7.4	66.99	0	6.9735	94103000	7	0.460537	0.656828	0.0959971	0.758836	F8VQE1;Q9UHB6;F8VRN8;F8VS07	F8VQE1;Q9UHB6;F8VRN8;F8VS07	LIM domain and actin-binding protein 1	LIMA1
9.63174819946289	9.60344791412354	9.78141021728516	9.67917346954346	9.73246574401855	9.69074535369873	9.6919469833374	9.67788028717041	9.66680812835693	9.61627578735352	9.72378349304199	9.75447845458984	9.66189765930176	9.8330192565918	9.80752182006836	9.85794162750244			21	21	16	86.1	86.1	63.3	18.502	0	323.31	93040000000	870	0.00907875	0.0504642	0.0959168	3.0256	P23528;E9PP50;G3V1A4;E9PK25;E9PQB7;E9PS23;E9PLJ3	P23528;E9PP50;G3V1A4;E9PK25;E9PQB7;E9PS23	Cofilin-1	CFL1
7.84154081344604	7.86043977737427	7.6579065322876	7.84527778625488	7.78273057937622	7.88641166687012	7.78076362609863	7.7934832572937	7.78084993362427	7.84568691253662	7.88858938217163	7.84770822525024	7.90715312957764	7.99093770980835	7.95304393768311	7.83246421813965			7	7	7	42.8	42.8	42.8	24.593	0	67.155	1299700000	67	0.010999	0.0579919	0.095807	2.92874	O75396;A0A087X1A9	O75396	Vesicle-trafficking protein SEC22b	SEC22B
6.90719079971313	6.95472955703735	7.05511045455933	7.06344604492188	7.28970050811768	7.02044439315796	7.14705753326416	6.45517635345459	7.12007999420166	6.66583871841431	7.03076171875	7.06016874313354	7.1541805267334	7.09258031845093	7.03598976135254	7.00727844238281			9	9	9	3	3	3	573.83	0	18.245	204810000	14	0.366201	0.575216	0.0956158	0.933867	Q5T4S7;A0A0A0MSW0;X6RE05;X6R960	Q5T4S7	E3 ubiquitin-protein ligase UBR4	UBR4
8.3233757019043	8.33717918395996	8.22180557250977	8.29523754119873	8.32866477966309	8.53442001342773	8.26159572601318	8.16755390167236	8.27344131469727	8.21362400054932	8.35679054260254	8.26510143280029	8.31194496154785	8.50612640380859	8.5711612701416	8.33661937713623			12	12	12	77.2	77.2	77.2	21.938	0	65.329	3914600000	152	0.108028	0.260812	0.0956009	1.7169	A0A087WUQ6;P07203	A0A087WUQ6;P07203	Glutathione peroxidase;Glutathione peroxidase 1	GPX1
6.47280836105347	6.60808658599854	6.64263248443604	6.40037822723389	6.61011695861816	6.77558851242065	6.30796194076538	6.74310874938965	6.7199854850769	6.45055675506592	6.45442676544189	6.50882768630981	6.63846921920776	6.70595264434814	6.75378227233887	6.95079803466797			3	3	3	8.6	8.6	8.6	39.834	0.00058806	4.0539	62264000	10	0.282947	0.494151	0.095587	1.11664	Q9Y5P6	Q9Y5P6	Mannose-1-phosphate guanyltransferase beta	GMPPB
7.8730297088623	7.75531816482544	7.96586465835571	8.26047706604004	6.99493265151978	6.98405885696411	7.35133218765259	7.6299090385437	8.16604518890381	8.14401340484619	7.69049739837646	7.86254262924194	7.88485765457153	7.89018058776855	7.59672880172729	7.92272567749023			20	20	20	29.4	29.4	29.4	109.54	0	81.326	1414700000	97	0.636955	0.793552	0.095424	0.482431	P15144;H0YMC1	P15144	Aminopeptidase N	ANPEP
9.3250846862793	9.35947513580322	9.25256156921387	9.22957992553711	9.31454086303711	9.44566631317139	9.26869487762451	9.34797382354736	9.23822212219238	9.28690528869629	9.33286285400391	9.31829261779785	9.35117721557617	9.45534706115723	9.47318077087402	9.48056697845459			12	12	12	70.9	70.9	70.9	18.012	0	229.76	40043000000	727	0.0194241	0.0859432	0.0950341	2.63948	P62937;F8WE65;C9J5S7;P0DN26;A0A0H2UH34;A0A0B4J2A2;A0A075B767;A0A075B759;Q9Y536;F5H284;E5RIZ5;P0DN37	P62937;F8WE65;C9J5S7	Peptidyl-prolyl cis-trans isomerase A;Peptidyl-prolyl cis-trans isomerase A, N-terminally processed;Peptidyl-prolyl cis-trans isomerase	PPIA
8.42252445220947	8.45581912994385	8.40534591674805	8.34279727935791	8.47447872161865	8.42375373840332	8.29629230499268	8.29459857940674	8.36170864105225	8.42117595672607	8.41407012939453	8.53177261352539	8.46347522735596	8.52060127258301	8.47074890136719	8.50778865814209	+	AARS_CTRL	18	18	18	32.4	32.4	32.4	85.386	0	273.42	4600100000	212	0.00610989	0.0398872	0.0948933	3.22493	O15117;D6RFJ5;D6RER7;D6RAE8;D6RC38	O15117	FYN-binding protein	FYB
7.12839937210083	6.88846588134766	6.92168140411377	7.23134231567383	7.09173727035522	7.03877925872803	7.11021900177002	7.27445793151855	7.12404775619507	7.05010890960693	7.21295976638794	7.23929929733276	7.12473249435425	7.23052549362183	7.21690464019775	7.05853986740112			2	2	2	6.4	6.4	6.4	68.76	0	8.863	251970000	27	0.105083	0.256737	0.0945697	1.73284	Q9H845;D6RCD8;H0Y8Z9	Q9H845;D6RCD8;H0Y8Z9	Acyl-CoA dehydrogenase family member 9, mitochondrial	ACAD9
8.53147888183594	8.61926078796387	8.23238658905029	8.35291576385498	8.44622611999512	8.24074840545654	8.2876672744751	8.21737861633301	8.23575592041016	8.16007804870605	8.21341133117676	8.24600601196289	8.21391582489014	8.66147232055664	8.8173999786377	8.40645503997803			13	13	13	63.5	63.5	63.5	31.54	0	109.29	3939900000	189	0.369251	0.578086	0.0940538	0.92776	Q15404	Q15404	Ras suppressor protein 1	RSU1
6.73831272125244	6.79753065109253	6.68914699554443	6.70784282684326	6.75440168380737	6.83039617538452	6.48096323013306	6.92277956008911	6.3835768699646	6.22331237792969	6.70013236999512	6.67830896377563	6.70460510253906	6.81521224975586	6.83373355865479	6.74850606918335			3	3	3	29.4	29.4	29.4	22.784	0	11.057	68301000	23	0.33	0.540758	0.0939234	1.00921	H3BQR2;Q9Y5Y2;B7Z6P0;H3BRE1;H3BNF0;H3BNS4	H3BQR2;Q9Y5Y2;B7Z6P0	Cytosolic Fe-S cluster assembly factor NUBP2	NUBP2
6.82841491699219	6.67379474639893	6.74480152130127	6.85636615753174	6.65142345428467	6.73873281478882	6.71617889404297	6.72669458389282	6.94354391098022	6.65204334259033	6.82916879653931	6.44134950637817	6.80325222015381	7.07805776596069	6.93570375442505	6.99242973327637			3	3	3	11.2	11.2	11.2	51.199	0	12.553	115070000	24	0.258779	0.467819	0.0934609	1.1771	Q9UL15;G3V274	Q9UL15	BAG family molecular chaperone regulator 5	BAG5
7.75287771224976	7.77177858352661	7.69025802612305	7.8182520866394	7.69142627716064	7.70133495330811	7.76272344589233	7.78284502029419	7.67570495605469	7.75586700439453	7.86455249786377	7.91594314575195	7.92382907867432	7.74910974502563	7.77587985992432	7.77207946777344			18	18	17	19.7	19.7	19.1	147.87	0	83.073	1065900000	62	0.00942068	0.0514371	0.0932588	3.00696	P16885;A0A0A0MRF9;H3BQV5;H3BPZ3	P16885;A0A0A0MRF9	1-phosphatidylinositol 4,5-bisphosphate phosphodiesterase gamma-2;Phosphoinositide phospholipase C	PLCG2
7.808434009552	7.89006328582764	7.82899475097656	7.84366893768311	7.82929086685181	7.94825172424316	7.8403697013855	7.85203456878662	7.73735952377319	7.83625459671021	7.95378875732422	7.8724536895752	7.90259552001953	7.95332956314087	7.99474382400513	7.93002653121948	+	AARS_CTRL	15	15	15	58	58	58	38.438	0	85.481	1351200000	86	0.00299896	0.0271661	0.0930175	3.58283	Q9Y3F4;H0YH33	Q9Y3F4	Serine-threonine kinase receptor-associated protein	STRAP
8.77457523345947	8.80069637298584	8.74542617797852	8.78026676177979	8.78587055206299	8.89170455932617	8.81152820587158	8.87188816070557	8.74774551391602	8.72320079803467	8.91138172149658	8.80349826812744	8.8427095413208	8.84732627868652	8.9647216796875	8.94812965393066	+	AARS_CTRL	36	36	31	49.1	49.1	42.7	117.85	0	323.31	11804000000	553	0.00769321	0.0459159	0.0930043	3.10903	P22314;Q5JRR6;Q5JRR9;Q5JRS0;Q5JRS1;Q5JRS2	P22314	Ubiquitin-like modifier-activating enzyme 1	UBA1
6.48072528839111	6.52231359481812	6.26739645004272	6.47388076782227	6.38527584075928	6.14277744293213	6.53864908218384	6.88876438140869	6.56138753890991	6.76035118103027	6.5605640411377	6.53861141204834	6.82904624938965	6.56400299072266	6.39501142501831	6.6819372177124			2	2	2	2	2	2	166.74	0	11.602	56734000	14	0.371002	0.579955	0.0927101	0.924271	E9PDP5;Q8IWZ3;D6RHC4;A0A1W2PQ15;H0YM23;O75179	E9PDP5;Q8IWZ3;D6RHC4;A0A1W2PQ15;H0YM23;O75179	Ankyrin repeat and KH domain-containing protein 1;Ankyrin repeat domain-containing protein 17	ANKHD1;ANKRD17
7.8036208152771	7.69377946853638	7.9234356880188	7.80671548843384	7.75748729705811	7.50551605224609	7.86437463760376	6.52700853347778	7.7026891708374	7.70926141738892	7.76068639755249	7.74864530563354	7.92938327789307	7.69069194793701	7.45836591720581	7.74472332000732			8	8	8	15.5	15.5	15.5	63.544	0	39.711	996820000	57	0.601797	0.771713	0.0926938	0.533883	P28799;K7EKL3;K7EMR1;K7EQ05;K7EQI0;K7EPL0	P28799;K7EKL3;K7EMR1;K7EQ05	Granulins;Acrogranin;Paragranulin;Granulin-1;Granulin-2;Granulin-3;Granulin-4;Granulin-5;Granulin-6;Granulin-7	GRN
7.17269039154053	7.11354207992554	7.16097831726074	7.02954626083374	7.19915151596069	7.09258031845093	7.00479412078857	7.24271535873413	7.33667993545532	7.33010911941528	7.26313877105713	7.30629634857178	7.35975980758667	7.32341718673706	7.05119132995605	7.26173877716064			5	5	5	20.2	20.2	20.2	34.746	0	13.604	290700000	24	0.131431	0.299228	0.092645	1.60218	Q99747;J3KTJ6	Q99747;J3KTJ6	Gamma-soluble NSF attachment protein	NAPG
7.98495483398438	8.07551002502441	7.97242975234985	8.07342529296875	8.10068035125732	8.30239582061768	8.08421897888184	8.18272876739502	8.20536708831787	8.27225971221924	8.29367160797119	8.15932655334473	8.1431713104248	8.23218250274658	8.31340312957764	8.16625213623047			5	5	5	30.4	30.4	30.4	16.733	0	15.884	2568300000	76	0.094497	0.238134	0.0926041	1.79361	J3KMX5;P62277;E9PS50	J3KMX5;P62277	40S ribosomal protein S13	RPS13
7.1873517036438	7.16366815567017	7.35237550735474	6.9930567741394	7.26157188415527	7.03750610351563	7.05511045455933	6.23377180099487	7.23967456817627	7.09981870651245	7.12283802032471	7.26634931564331	7.2441782951355	7.14009952545166	6.97597360610962	7.17750787734985			4	4	4	23	23	23	22.502	0	29.668	244360000	17	0.499969	0.689749	0.0921005	0.692468	Q969E4;Q5H9L2;Q6IPX3	Q969E4;Q5H9L2	Transcription elongation factor A protein-like 3;Transcription elongation factor A protein-like 5	TCEAL3;TCEAL5
7.47355985641479	7.33142709732056	7.48886060714722	7.35516405105591	7.32892990112305	7.7456521987915	7.46158838272095	7.2787766456604	7.55804824829102	7.71877574920654	7.62690448760986	7.5259256362915	7.50304126739502	7.52375936508179	7.66918659210205	7.54783630371094			4	4	4	32.9	32.9	32.9	8.2178	0	12.387	608660000	46	0.209354	0.407579	0.0920307	1.31588	P63173;J3KSP2;J3KT73;J3QL01	P63173;J3KSP2;J3KT73;J3QL01	60S ribosomal protein L38	RPL38
8.11561012268066	8.1463451385498	7.99936532974243	8.09152603149414	8.01300621032715	8.19198131561279	8.02386951446533	8.09415626525879	7.90556907653809	8.06848239898682	8.27637004852295	8.13535499572754	8.15189075469971	8.07448768615723	8.24094867706299	8.06276988983154			18	17	17	30.4	27.9	27.9	85.018	0	108.94	2320700000	158	0.0519856	0.161353	0.0919792	2.12383	P17858;F8WEU2	P17858	ATP-dependent 6-phosphofructokinase, liver type	PFKL
7.12959337234497	7.53710079193115	7.47888374328613	7.1791205406189	7.47427463531494	7.43735408782959	7.66888904571533	7.30760288238525	7.40096950531006	7.16967439651489	7.4609580039978	7.33017015457153	7.28517436981201	7.5556263923645	7.75336837768555	7.4366397857666			7	7	4	26.7	26.7	15.1	34.834	0	20.152	456560000	37	0.324314	0.534969	0.0919765	1.02157	P60891;B1ALA9;B1ALA7;A0A0B4J207;P21108	P60891;B1ALA9	Ribose-phosphate pyrophosphokinase 1	PRPS1
8.22211837768555	8.21558475494385	8.14129257202148	8.18224334716797	8.17472839355469	8.10598659515381	8.13706874847412	8.15518379211426	8.16932201385498	8.30332565307617	8.33545780181885	8.19758415222168	8.30678939819336	8.28336906433105	8.31234645843506	8.20000171661377	+	AARS_CTRL	25	25	12	40	40	25.4	98.063	0	189	3019700000	177	0.00751974	0.0457007	0.091906	3.12051	P50570;K7EPK9;K7ENE7	P50570	Dynamin-2	DNM2
7.43798828125	7.57583427429199	7.5405421257019	7.54848766326904	7.41838407516479	7.27263069152832	7.59556245803833	7.5969705581665	7.33737945556641	7.28784656524658	7.64030265808105	7.51220417022705	7.53013563156128	7.58877563476563	7.43324184417725	7.61251878738403			14	14	14	22.8	22.8	22.8	106.68	0	99.403	580640000	76	0.13539	0.304896	0.0917005	1.58455	Q9P107;K7EJC2;K7EQR5	Q9P107	GEM-interacting protein	GMIP
6.52333927154541	6.45063018798828	6.64935445785522	6.82284784317017	6.63870906829834	6.56747341156006	6.10357427597046	6.63199424743652	6.77172708511353	7.09391164779663	6.76049041748047	6.73551893234253	6.48211574554443	6.72507572174072	6.65001678466797	6.94899463653564			4	4	4	10.2	10.2	10.2	54.472	0	8.4344	98756000	14	0.444603	0.643921	0.0916792	0.786643	A0A0G2JQ62;Q8NF37;A0A0G2JRI7	A0A0G2JQ62;Q8NF37;A0A0G2JRI7	Lysophosphatidylcholine acyltransferase 1	LPCAT1
7.45278263092041	7.44116067886353	7.37401485443115	7.11687326431274	7.22245645523071	7.52804231643677	7.14934253692627	7.34645080566406	7.20569133758545	7.32827758789063	7.5236554145813	7.31449937820435	7.43461656570435	7.34715414047241	7.4379563331604	7.39082908630371			4	4	4	24	24	24	19.458	0	7.5122	407480000	16	0.159757	0.341572	0.0916092	1.48482	Q9Y3C8	Q9Y3C8	Ubiquitin-fold modifier-conjugating enzyme 1	UFC1
6.97818040847778	7.01485633850098	7.08678674697876	7.00902557373047	7.01224660873413	6.75561571121216	6.45259380340576	6.42441892623901	7.23052549362183	7.14448070526123	6.87651824951172	6.96441030502319	6.98489618301392	7.09127998352051	6.95095348358154	7.14662408828735			3	3	3	14.5	14.5	14.5	33.908	0	17.294	195800000	19	0.45413	0.649475	0.091574	0.769943	Q9H7M9;R4GNB4	Q9H7M9;R4GNB4	Platelet receptor Gi24	C10orf54
8.3189811706543	8.34329032897949	8.11461067199707	8.24897766113281	8.29846000671387	8.23525047302246	8.18132877349854	8.14182567596436	8.16725826263428	8.18545722961426	8.31620121002197	8.2528772354126	8.25510311126709	8.37566375732422	8.40905380249023	8.27682971954346			13	13	13	52.6	52.6	52.6	41.487	0	240.78	3357600000	156	0.0319744	0.119211	0.0907441	2.38161	Q15019;B5MCX3;C9J2Q4;C9J938;C9JB25;C9IY94;H7C310;C9IZU3;C9JQJ4;H7C2Y0;B5MD47;C9JZI2;A0A1B0GXJ2;C9JFT1;F8WB65;C9JT15;C9JSE7	Q15019;B5MCX3;C9J2Q4;C9J938;C9JB25	Septin-2	2002-09-01
7.56382513046265	7.56703805923462	7.56904602050781	7.56412124633789	7.60242891311646	7.47616481781006	7.48650121688843	7.62573432922363	7.50073051452637	7.51678657531738	7.59171009063721	7.67770719528198	7.59964275360107	7.62765264511108	7.72908353805542	7.60204935073853	+	AARS_CTRL	12	12	12	38	38	38	52.384	0	42.071	676800000	42	0.00429793	0.0324418	0.0907366	3.40175	P48637	P48637	Glutathione synthetase	GSS
6.55994272232056	6.70735740661621	6.61222219467163	6.67896413803101	6.39061450958252	6.63108825683594	6.3329930305481	6.55260992050171	6.7374153137207	6.70468235015869	6.8286600112915	6.83972454071045	6.80434370040894	6.92690277099609	6.39584922790527	6.29345893859863			2	2	2	5.8	5.8	5.8	50.736	0.0006035	4.5067	80454000	13	0.377991	0.585789	0.0907009	0.910456	A0A087WU65;Q9NRW7;B7Z7G7;A0A1B0GXI6	A0A087WU65;Q9NRW7;B7Z7G7;A0A1B0GXI6	Vacuolar protein sorting-associated protein 45	VPS45
7.628746509552	7.37747001647949	7.56917476654053	7.4631609916687	7.54718399047852	7.36711359024048	7.7126579284668	7.76510953903198	7.92693901062012	7.48053884506226	7.72862958908081	7.82676124572754	7.89073371887207	7.65924072265625	7.36610507965088	7.57538414001465			4	4	4	37.3	37.3	37.3	18.383	0	15.715	946010000	55	0.350985	0.561604	0.0906662	0.964864	Q99757;M0QXH0;F8WDN2	Q99757;M0QXH0	Thioredoxin, mitochondrial	TXN2
8.43248844146729	8.3814582824707	8.43552589416504	8.69852638244629	8.35487651824951	8.49443244934082	8.43432903289795	8.40701675415039	8.42135715484619	8.61516094207764	8.47868156433105	8.50019550323486	8.44018459320068	8.6335391998291	8.62182998657227	8.6735372543335			15	15	15	35.4	35.4	35.4	45.836	0	251.06	5651100000	205	0.114574	0.273164	0.0904775	1.68279	P41218;H0Y6P3	P41218	Myeloid cell nuclear differentiation antigen	MNDA
7.64378833770752	7.60158205032349	7.67856407165527	7.71259069442749	7.71460628509521	7.50216770172119	7.64997720718384	7.59025096893311	7.94714450836182	7.76519155502319	7.80431652069092	7.66929817199707	7.73407125473022	7.80042171478271	7.77954578399658	7.83865404129028			13	13	10	21.3	21.3	18.7	83.829	0	47.17	957040000	63	0.109678	0.263253	0.0904649	1.70814	Q92556;C9JIW2;C9IZR8;C9J5X3;C9JB20	Q92556	Engulfment and cell motility protein 1	ELMO1
6.48091220855713	6.67070055007935	6.60761594772339	6.5851788520813	6.58075380325317	6.57184839248657	6.65056991577148	6.57462167739868	6.85624551773071	6.51337766647339	6.63838958740234	6.70008039474487	6.55317878723145	6.78143215179443	6.63739967346191	6.88655281066895			3	3	3	4.3	4.3	4.3	137.75	0	6.2768	73954000	22	0.131425	0.299447	0.0903231	1.60221	Q15477;B4E0B4;F8WDE8;H7C5N0	Q15477;B4E0B4	Helicase SKI2W	SKIV2L
7.36426973342896	7.37441825866699	7.38297128677368	7.25078582763672	7.41035556793213	7.64435958862305	7.24179553985596	7.46431064605713	7.33237791061401	7.44145965576172	7.56098222732544	7.37575483322144	7.41187191009521	7.55057096481323	7.54915046691895	7.43775033950806			4	4	4	31.6	31.6	31.6	18.042	0	147.47	489210000	50	0.116021	0.274805	0.0903031	1.67548	P24666;G5E9R5;F2Z2Q9;D3YTI2	P24666;G5E9R5;F2Z2Q9	Low molecular weight phosphotyrosine protein phosphatase	ACP1
7.62316656112671	7.63954639434814	7.52128171920776	7.48200130462646	7.51030349731445	7.52314805984497	7.51022338867188	7.60149526596069	7.55909252166748	7.44412279129028	7.65541696548462	7.58116436004639	7.52078485488892	7.59052991867065	7.69598913192749	7.74624490737915			10	10	10	26.8	26.8	26.8	56.195	0	67.733	657760000	88	0.0271559	0.107994	0.0902502	2.46671	Q16401;F2Z3J2;Q4VXH0	Q16401	26S proteasome non-ATPase regulatory subunit 5	PSMD5
7.95736312866211	8.03917598724365	7.73961210250854	7.7320556640625	7.8399806022644	7.77653408050537	7.83190155029297	7.62763214111328	7.62185096740723	7.66305017471313	7.91169023513794	7.74558210372925	7.80716943740845	7.97604703903198	7.99214696884155	7.80511331558228			23	23	19	23.5	23.5	20.2	160.9	0	77.586	1148800000	78	0.187981	0.382788	0.0900425	1.38415	O75116;E9PF63;Q14DU5;D6REE7;C9JFJ0	O75116;E9PF63	Rho-associated protein kinase 2	ROCK2
8.57199954986572	8.52876281738281	8.5236291885376	8.52538204193115	8.7798490524292	8.59881210327148	8.40478229522705	8.15772914886475	8.47899913787842	8.46335506439209	8.23103618621826	8.53429222106934	8.57877635955811	8.79728126525879	8.70761299133301	8.70967674255371			24	24	3	45.9	45.9	9.6	86.472	0	323.31	6139600000	226	0.336004	0.548049	0.0897826	0.996321	Q5R349;P16109;Q5R345;F6VVT6	Q5R349;P16109;Q5R345;F6VVT6	P-selectin	SELP
7.13293170928955	7.14320230484009	7.16103839874268	7.12499284744263	7.07364511489868	6.98604154586792	7.00487995147705	7.12499284744263	7.16441249847412	7.04292964935303	7.32164001464844	7.11072444915771	7.18164348602295	7.14488554000854	7.29963779449463	7.05530166625977			5	5	5	8	8	8	76.077	0	10.514	252720000	36	0.0519266	0.161305	0.0897321	2.12445	A0A1W2PNW1;P42226;H0YJH6;Q5FBW6;G3V2L2;G3V2M3;G3V3E9;G3V2H4;G3V5I8;G3V568;G3V2X7;G3V370;G3V5K5	A0A1W2PNW1;P42226;H0YJH6	Signal transducer and activator of transcription 6	STAT6
10.3375186920166	10.420747756958	10.1464385986328	10.2432861328125	10.2870397567749	10.2258520126343	10.1796951293945	10.0119504928589	10.1465930938721	10.1459732055664	10.3723039627075	10.2703990936279	10.283730506897	10.3463916778564	10.3439989089966	10.2082262039185			159	159	144	65.6	65.6	60.6	226.53	0	323.31	336750000000	5175	0.103139	0.253111	0.0896656	1.74358	P35579;Q5BKV1;P35580;B1AH99;A0A0C4DFM8;E7ERA5;A1L2Z2;REV__S4R3H4;REV__E7EQT4;REV__Q9UKV3	P35579	Myosin-9	MYH9
6.92838573455811	6.88803339004517	6.92865180969238	6.93639802932739	6.41856861114502	6.91454410552979	6.27878999710083	6.71215295791626	6.9058985710144	6.27650499343872	6.88612937927246	6.87846994400024	6.84727048873901	6.82601642608643	6.56815767288208	6.84450197219849			4	4	4	17.2	17.2	17.2	61.89	0	28.763	119910000	6	0.476611	0.672091	0.0896315	0.731381	P40222	P40222	Alpha-taxilin	TXLNA
6.71995258331299	6.75968313217163	6.42436647415161	6.82591915130615	6.86199998855591	6.89980411529541	6.80354595184326	7.07059192657471	7.12512350082397	6.93704128265381	6.74736499786377	6.94692850112915	6.84845399856567	6.93843984603882	6.93026638031006	7.18235778808594			4	4	4	34.4	34.4	34.4	20.694	0	12.611	136850000	11	0.348549	0.560572	0.0894991	0.969914	Q8WU39	Q8WU39	Marginal zone B- and B1-cell-specific protein	MZB1
7.31139373779297	7.11707210540771	7.2208137512207	7.04583120346069	7.15914583206177	6.97462224960327	7.16142797470093	7.36376237869263	7.42800521850586	7.02978944778442	7.05541658401489	7.35642766952515	7.5405421257019	7.15023422241211	7.1658673286438	7.35541343688965			3	3	3	52.6	52.6	52.6	10.998	0	40.292	296840000	31	0.298791	0.508242	0.0894638	1.07908	O60220	O60220	Mitochondrial import inner membrane translocase subunit Tim8 A	TIMM8A
6.84842920303345	6.4679069519043	6.75957727432251	6.74608898162842	6.78119516372681	6.77180767059326	6.7764687538147	6.76799392700195	6.66256904602051	6.61899948120117	6.65190744400024	6.82738876342773	6.79241991043091	6.45484685897827	7.17632293701172	6.9537935256958			2	2	2	7.9	7.9	7.9	30.792	0.00060514	4.5316	105370000	12	0.331622	0.542878	0.0893429	1.00571	K7EKP8;O00154	K7EKP8;O00154	Cytosolic acyl coenzyme A thioester hydrolase	ACOT7
8.35740089416504	8.33144760131836	8.4345531463623	8.37788867950439	8.35871505737305	8.27616310119629	8.34151363372803	8.36584377288818	8.34543228149414	8.28542232513428	8.36119842529297	8.40740776062012	8.41224193572998	8.45736694335938	8.4522008895874	8.52950763702393	+	AARS_CTRL	7	7	5	70.4	70.4	45.1	16.801	0	320.24	4437200000	155	0.00376561	0.0299687	0.0892159	3.46824	O60234;M0QYJ8;M0R0C1;M0QYG8;M0R1D2;M0QX47;M0QXC2;M0QXZ6;M0R2P2	O60234;M0QYJ8;M0R0C1;M0QYG8;M0R1D2	Glia maturation factor gamma	GMFG
7.6556282043457	7.68363237380981	7.84194087982178	7.57234859466553	7.96191453933716	7.93399810791016	7.96057081222534	6.31468629837036	7.94933128356934	7.89997911453247	7.58707094192505	7.74956607818604	7.81223821640015	7.82590627670288	7.66814374923706	7.95675897598267			2	2	2	14.5	14.5	14.5	17.752	0	21.237	1120600000	22	0.678391	0.822491	0.089211	0.423463	P47914	P47914	60S ribosomal protein L29	RPL29
6.95066165924072	6.76115322113037	6.98493194580078	6.77344274520874	6.81651973724365	6.96324920654297	6.83572864532471	6.54040718078613	6.94965362548828	6.83004951477051	6.89028120040894	7.06449556350708	6.95920848846436	6.63898801803589	7.01362133026123	7.01034259796143			3	3	3	46.1	46.1	46.1	8.7858	0	8.6488	139050000	24	0.243707	0.447177	0.0889098	1.21704	O43715	O43715	TP53-regulated inhibitor of apoptosis 1	TRIAP1
7.01498222351074	7.2161660194397	7.19758367538452	7.02031993865967	7.07022285461426	6.95169687271118	7.19625902175903	6.47391986846924	7.00302934646606	7.0406813621521	7.11072444915771	7.04563570022583	7.01376390457153	7.02546977996826	7.42929983139038	7.01899147033691			5	5	5	21.1	21.1	21.1	52.337	0	20.325	212490000	11	0.395006	0.602026	0.0888281	0.877536	Q9UJW0;E5RGG1;H9KVE0;E5RI97	Q9UJW0	Dynactin subunit 4	DCTN4
7.21205425262451	7.00923824310303	6.90865659713745	7.25051736831665	7.09826278686523	7.03850078582764	7.17043781280518	7.37128973007202	7.2671480178833	7.07656764984131	7.25897216796875	7.31481504440308	7.40464544296265	7.03462839126587	7.16124820709229	7.19983720779419			5	5	5	15.5	15.5	15.5	57.215	0	19.87	289320000	28	0.225293	0.424924	0.0887571	1.26854	K7EMM8;Q49A26;K7EPU6;K7EQB2	K7EMM8;Q49A26	Putative oxidoreductase GLYR1	GLYR1
8.42517566680908	8.52316093444824	8.20685291290283	8.24785041809082	8.3329029083252	8.20240688323975	8.12804412841797	8.11819839477539	8.17799758911133	8.13827133178711	8.39045810699463	8.27756309509277	8.29258823394775	8.38649940490723	8.45566654205322	8.22891330718994			34	34	3	65.8	65.8	8.2	81.876	0	323.31	3434000000	324	0.176223	0.364144	0.0885287	1.42446	O00429;F8VZ52;B4DPZ9;F8W1W3;B4DDQ3	O00429	Dynamin-1-like protein	DNM1L
6.86796236038208	6.89784669876099	6.68650197982788	6.8128867149353	6.56485557556152	6.53259468078613	6.81561088562012	6.74076509475708	6.80744028091431	6.87517690658569	6.8277440071106	6.74150609970093	6.85111141204834	6.99625778198242	6.96126461029053	6.71209383010864			2	2	2	16.7	16.7	16.7	21.127	0	8.996	108310000	23	0.187654	0.382542	0.0881655	1.38524	Q5T8U5;O15260	Q5T8U5;O15260	Surfeit locus protein 4	SURF4
7.92748308181763	8.08646678924561	7.7961163520813	7.72167873382568	7.94389009475708	7.85242509841919	7.8253288269043	7.9120306968689	7.81825876235962	7.80759572982788	7.86557769775391	8.01212024688721	8.05057334899902	7.96049928665161	7.96939277648926	7.88501024246216			17	17	17	37.4	37.4	37.4	83.617	0	120.46	1420300000	125	0.0858159	0.223854	0.0880682	1.84813	Q16799;Q2NKQ5;A8MT72	Q16799;Q2NKQ5	Reticulon-1;Reticulon	RTN1
7.61214780807495	7.65289402008057	7.69348955154419	7.67677593231201	7.51397609710693	7.5858325958252	7.62404489517212	7.68442344665527	7.64808654785156	7.62533283233643	7.74583196640015	7.77024078369141	7.71070957183838	7.71006679534912	7.66035318374634	7.71914052963257	+	AARS_CTRL	5	5	5	45	45	45	18.048	0	54.946	811440000	53	0.00344958	0.0289443	0.0876901	3.51234	Q9NWV4	Q9NWV4	UPF0587 protein C1orf123	C1orf123
7.74418354034424	7.80254793167114	7.54306173324585	7.70921039581299	7.83778429031372	7.65677833557129	7.54813146591187	7.80821084976196	7.85832643508911	7.66297483444214	7.66194534301758	7.83724737167358	7.76650190353394	7.8499903678894	7.88296270370483	7.82979249954224			13	13	13	28.7	28.7	28.7	47.079	0	49.322	964990000	63	0.121162	0.28335	0.0876191	1.65013	P22234;E9PBS1;D6RF62	P22234;E9PBS1;D6RF62	Multifunctional protein ADE2;Phosphoribosylaminoimidazole-succinocarboxamide synthase;Phosphoribosylaminoimidazole carboxylase	PAICS
7.41395330429077	7.33949136734009	7.40447473526001	7.26843738555908	7.23542737960815	7.39448690414429	7.2876672744751	7.34129619598389	7.2950611114502	7.30616760253906	7.32778787612915	7.25474119186401	7.38836765289307	7.40652322769165	7.68199157714844	7.43757629394531			5	5	5	34.1	34.1	34.1	25.097	0	27.109	387870000	31	0.111207	0.266073	0.0875183	1.70012	P06730;D6RBW1;H0Y8J7;D6RFJ3;D6RHE2;H0Y8X3;A6NMX2	P06730;D6RBW1	Eukaryotic translation initiation factor 4E	EIF4E
7.0927906036377	7.07961511611938	7.08353853225708	7.16310167312622	7.06718254089355	7.04292964935303	7.1046576499939	7.1419825553894	7.13433647155762	7.15591287612915	7.16628217697144	7.2135443687439	7.20569133758545	7.13411331176758	7.1622953414917	7.28237295150757	+	AARS_CTRL	5	5	5	34.2	34.2	34.2	26.987	0	16.35	227720000	8	0.00211124	0.021254	0.0874451	3.76	D6RAY7;D6R9P4;P46926;D6RB13;D6RFF8;D6R917;Q8TDQ7	D6RAY7;D6R9P4;P46926;D6RB13;D6RFF8;D6R917	Glucosamine-6-phosphate isomerase;Glucosamine-6-phosphate isomerase 1	GNPDA1
6.41314458847046	6.4209508895874	6.36904144287109	6.17797803878784	6.55127906799316	6.30862665176392	6.59533739089966	6.67119169235229	6.86491441726685	6.47426176071167	6.91591644287109	6.5792818069458	6.30408954620361	6.27790117263794	6.7434549331665	6.61123466491699			2	2	2	12.9	12.9	12.9	21.569	0.00031556	5.2979	66637000	8	0.446183	0.645763	0.0873072	0.783859	Q13636;J3QR51;Q9UL26	Q13636;J3QR51;Q9UL26	Ras-related protein Rab-31;Ras-related protein Rab-22A	RAB31;RAB22A
6.55507040023804	6.59344100952148	6.526442527771	6.67430973052979	6.99923515319824	6.65013265609741	6.44518995285034	6.81121301651001	6.76929616928101	6.69634771347046	6.58105325698853	6.62647390365601	6.49355602264404	6.8036208152771	7.26021432876587	6.79100275039673			3	3	3	10.8	10.8	10.8	46.44	0	13.649	80539000	13	0.429346	0.63235	0.0872523	0.813869	P50454;E9PKH2;E9PR70;E9PPV6;H0YEP8;E9PQ34;E9PJH8;E9PIG2;E9PRS3;E9PNX1;E9PK86;E9PMI5	P50454;E9PKH2;E9PR70;E9PPV6	Serpin H1	SERPINH1
7.51360368728638	7.53677320480347	7.48838138580322	7.48797225952148	7.47517728805542	7.36606788635254	7.47517728805542	7.48665714263916	7.40570497512817	7.35871505737305	7.60866498947144	7.55510663986206	7.57497978210449	7.50104570388794	7.50226306915283	7.53797006607056	+	AARS_CTRL	12	12	12	21.4	21.4	21.4	103.93	0	54.145	567640000	82	0.00831024	0.048009	0.0872487	3.07018	Q16512;K7EM57;K7EKY9;K7EN76;K7EL10	Q16512	Serine/threonine-protein kinase N1	PKN1
8.05300140380859	8.14850997924805	8.15488052368164	7.99158954620361	8.1846342086792	8.0569429397583	8.13823986053467	8.0496826171875	8.12509059906006	8.02645111083984	8.06569194793701	8.25051784515381	8.21984672546387	8.20147895812988	8.01815891265869	8.32483768463135			7	7	7	41.1	41.1	41.1	27.385	0	226.02	2429800000	107	0.0717092	0.198746	0.0871864	1.94833	Q15056	Q15056	Eukaryotic translation initiation factor 4H	EIF4H
7.74772262573242	7.77967596054077	7.7289457321167	7.82189989089966	7.80288314819336	7.66042900085449	7.72391510009766	7.79580354690552	7.64770555496216	7.7649827003479	7.75688695907593	7.78838062286377	7.78441762924194	7.88269519805908	7.97818946838379	7.81666564941406			10	10	8	46.6	46.6	37.9	35.594	0	59.024	1039200000	71	0.0263153	0.105696	0.0871429	2.48302	P67775;P62714;H0YC23;E5RHC1;E5RFI3;E5RHP4;E7ESG8;H0YBN9	P67775;P62714;H0YC23;E5RHC1	Serine/threonine-protein phosphatase 2A catalytic subunit alpha isoform;Serine/threonine-protein phosphatase 2A catalytic subunit beta isoform;Serine/threonine-protein phosphatase	PPP2CA;PPP2CB
7.4783353805542	7.48567867279053	7.47899913787842	7.44204044342041	7.56207847595215	7.79977464675903	7.32725667953491	7.35884809494019	7.39586782455444	7.38982152938843	7.6265869140625	7.48594856262207	7.51786851882935	7.6037073135376	7.63273048400879	7.48715257644653			12	12	12	26.2	26.2	26.2	66.316	0	32.507	580210000	42	0.166626	0.350545	0.087129	1.45903	P52306;H0Y8M2;D6RHH8;D6RHZ7;D6REZ0;D6RB97;D6RBC6	P52306	Rap1 GTPase-GDP dissociation stimulator 1	RAP1GDS1
7.73062086105347	7.72200012207031	7.64625644683838	7.41442155838013	7.44603967666626	7.76938486099243	7.52119064331055	7.72516012191772	7.42519187927246	7.5427508354187	7.78202819824219	7.69715976715088	7.51156234741211	7.66357851028442	7.60776567459106	7.82639217376709			5	5	5	50.9	50.9	50.9	11.776	0	19.868	712380000	43	0.220558	0.418328	0.0871127	1.28232	P35754	P35754	Glutaredoxin-1	GLRX
7.45982980728149	7.60506772994995	7.66528081893921	7.62339401245117	7.65189790725708	7.63102769851685	7.60376119613647	7.57390403747559	7.65760087966919	7.74846696853638	7.79394388198853	7.70606899261475	7.63796997070313	7.66802215576172	7.75844240188599	7.68935346603394			13	13	13	31.6	31.6	31.6	60.977	0	35.659	842850000	55	0.028051	0.110294	0.0869437	2.44987	O43242;F5H8K4;H0YGV8	O43242	26S proteasome non-ATPase regulatory subunit 3	PSMD3
7.6164755821228	7.60659646987915	7.68146753311157	7.62817430496216	7.68968152999878	7.5574951171875	7.64805746078491	7.67321443557739	7.56594228744507	7.50580072402954	7.56505632400513	7.6483793258667	7.69806575775146	7.71370887756348	7.79320335388184	7.80618667602539			9	9	9	28.7	28.7	28.7	37.432	0	26.931	819530000	55	0.0356696	0.128115	0.0868095	2.32425	O76003	O76003	Glutaredoxin-3	GLRX3
7.77600336074829	7.82663822174072	7.74680519104004	7.8371844291687	7.80187702178955	7.73682641983032	7.73334169387817	7.75005292892456	7.93728733062744	7.91651201248169	7.87970924377441	7.84868144989014	7.92333221435547	7.951012134552	7.95622110366821	7.79833269119263			16	16	16	49	49	49	45.626	0	97.337	1283700000	84	0.0302965	0.115455	0.0866286	2.40977	P62195;J3QQM1;J3QSA9;J3QLH6;J3KRP2;J3QSE0;J3QRW1;J3QRR3;J3KTQ9;Q8NB90	P62195;J3QQM1;J3QSA9;J3QLH6;J3KRP2;J3QSE0;J3QRW1	26S protease regulatory subunit 8	PSMC5
6.91356992721558	6.89482545852661	7.22055244445801	7.03726720809937	7.22690916061401	7.09268569946289	7.22367763519287	6.95672035217285	7.44833517074585	7.34451007843018	6.86609220504761	7.29156875610352	7.40619945526123	7.2353515625	7.12622880935669	7.40903663635254			6	6	6	13.5	13.5	13.5	96.557	0	29.189	292070000	38	0.401712	0.607127	0.0865076	0.864822	Q8IY81	Q8IY81	pre-rRNA processing protein FTSJ3	FTSJ3
6.94534540176392	6.21330070495605	7.0520396232605	6.97691822052002	7.04036474227905	7.03394603729248	6.95438241958618	7.03298139572144	7.08321571350098	7.04265403747559	7.02542877197266	7.06486940383911	7.02942419052124	7.06171607971191	6.98052167892456	6.98149251937866			4	4	4	13.6	13.6	13.6	55.594	0	18.149	184460000	12	0.435355	0.637866	0.0863939	0.803074	Q9BZK7;A0A0D9SF63;A0A1B0GUU2;F8W9D8;C9IYU9;C9JCW4;C9JLJ1;C9JTW8;A0A0D9SFI2;C9JY82;C9JCK0;C9JBN1;C9JEC9;C9J3H2;C9J903;A0A0D9SEW5;A0A0D9SFS8;C9J7E1;A0A0D9SF25;A0A1B0GVH3;O60907	Q9BZK7;A0A0D9SF63;A0A1B0GUU2;F8W9D8;C9IYU9	F-box-like/WD repeat-containing protein TBL1XR1	TBL1XR1
7.45313501358032	7.40041732788086	7.20528554916382	7.09604072570801	7.25275611877441	7.37401485443115	7.21513509750366	7.28094244003296	7.26154851913452	7.13943815231323	7.4256157875061	7.42270469665527	7.37106800079346	7.25491046905518	7.39120006561279	7.25638103485107			8	8	8	9.6	9.6	9.6	144.73	0	26.145	337450000	19	0.127538	0.292415	0.0857753	1.61997	O15067;J3KTQ5;J3KTL4;J3KT98;J3QSG0;J3QSH6;H0YGH1	O15067	Phosphoribosylformylglycinamidine synthase	PFAS
8.75845813751221	8.63933658599854	8.9520320892334	8.75407314300537	8.9303731918335	8.87666797637939	9.16307163238525	8.28880786895752	8.81588935852051	8.8463249206543	8.94816875457764	8.90466117858887	8.96778202056885	8.84111499786377	8.70156764984131	8.96475410461426			11	9	9	41.6	31.6	31.6	24.033	0	168.76	13462000000	226	0.406581	0.612252	0.0855046	0.855682	P26583;D6R9A6	P26583;D6R9A6	High mobility group protein B2	HMGB2
7.19628667831421	7.11250448226929	7.02456760406494	7.11984968185425	7.05914688110352	7.13353872299194	6.94665384292603	7.13665723800659	7.11965179443359	6.96789407730103	7.22055244445801	7.2115478515625	7.18619346618652	7.20087766647339	7.0943660736084	7.08653783798218			3	3	3	21.7	21.7	21.7	18.615	0	43.427	240660000	18	0.0420197	0.140796	0.0850041	2.23766	P56377;F6SFB5;H7BZG6;H0Y673;A6NH01	P56377;F6SFB5	AP-1 complex subunit sigma-2	AP1S2
7.37259912490845	7.32147407531738	7.39873838424683	7.31274843215942	7.48881864547729	7.31067228317261	7.2869725227356	7.40747594833374	7.3614444732666	7.36250114440918	7.41655731201172	7.46293687820435	7.58841753005981	7.38580274581909	7.28055572509766	7.54814386367798			5	5	5	17.8	17.8	17.8	52.894	0	25.782	436370000	28	0.0660315	0.186979	0.0847245	1.99379	B7Z7F3;Q9H6Z4;K7EN31;K7ENJ2;K7EID7;K7ENB9;K7EPW1;K7ESQ0;K7EIJ4	B7Z7F3;Q9H6Z4	Ran-binding protein 3	RANBP3
7.78228616714478	7.70126581192017	7.55233955383301	7.62237977981567	7.66470766067505	7.61328125	7.64322566986084	7.58560752868652	7.55208396911621	7.44856739044189	7.81109237670898	7.6480278968811	7.60809803009033	7.76109313964844	7.75636959075928	7.62241077423096			9	9	9	30.8	30.8	30.8	46.937	0	63.34	797110000	52	0.0878068	0.227949	0.0846075	1.83521	J3KQ32;Q9NTK5;C9JTK6	J3KQ32;Q9NTK5	Obg-like ATPase 1	OLA1
8.43154048919678	8.47043991088867	8.41239356994629	8.47205352783203	8.51506519317627	8.4249792098999	8.32586479187012	8.28339195251465	8.49377822875977	8.56556415557861	8.43936443328857	8.5200777053833	8.56906986236572	8.58572006225586	8.58119869232178	8.44876766204834			32	19	19	73.2	46.8	46.8	60.626	0	222.79	5571700000	238	0.0565144	0.168765	0.084526	2.07869	Q9H4M9;A0A024R571;C9JC03;C9J2Z4;C9JDQ8;C9JIJ3;C9IZH1	Q9H4M9;A0A024R571;C9JC03;C9J2Z4	EH domain-containing protein 1	EHD1
7.86325740814209	7.84211587905884	7.79774522781372	7.74333715438843	7.75984907150269	7.61947965621948	7.74519968032837	7.32192945480347	7.81119966506958	7.65925979614258	7.78369617462158	7.89030933380127	7.82519245147705	7.75189447402954	7.81366109848022	7.74003076553345			9	9	9	45.4	45.4	45.4	21.143	0	32.94	1118000000	57	0.231928	0.431742	0.0844601	1.24962	A8K878;P55145;H7C2D6	A8K878;P55145	Mesencephalic astrocyte-derived neurotrophic factor	MANF
6.59806776046753	6.62197542190552	6.69823980331421	6.83030652999878	6.61455965042114	6.67610788345337	6.9059362411499	6.82841491699219	7.18298482894897	6.81410789489746	6.90255212783813	7.17707443237305	7.05549287796021	6.73734378814697	6.56245946884155	6.73396730422974			5	5	5	18.7	18.7	18.7	52.228	0	12.651	128000000	16	0.422185	0.625941	0.0844116	0.826861	Q92917	Q92917	G patch domain and KOW motifs-containing protein	GPKOW
7.56412124633789	7.57866191864014	7.52623605728149	7.52014255523682	7.54594993591309	7.35193157196045	7.41866588592529	7.61995887756348	7.61164903640747	7.40734004974365	7.60299253463745	7.68873119354248	7.6598687171936	7.64426136016846	7.50817966461182	7.48893117904663			14	14	13	31.8	31.8	30.5	62.715	0	50.473	632900000	61	0.0860554	0.224431	0.0843617	1.84656	G3V2E7;F8W6L3;G3V3H3;G3V5R9;E7EVH7;Q07866;G5E9S8;H0YJU9;H0YJL0;H0YJT3;H0YG16;G3V2P7;H0YGB8;A8MZ87;Q9H0B6;E9PQ02;A8MX29	G3V2E7;F8W6L3;G3V3H3;G3V5R9;E7EVH7;Q07866;G5E9S8	Kinesin light chain 1	KLC1
8.48478412628174	8.53058433532715	8.65798282623291	8.53193855285645	8.54691219329834	8.50144290924072	8.47036647796631	8.42281913757324	8.56257820129395	8.52539443969727	8.57064819335938	8.66206836700439	8.73621273040771	8.60386943817139	8.51421546936035	8.55760383605957			30	30	30	21.9	21.9	21.9	231.1	0	295.1	7266700000	205	0.0343392	0.125679	0.083956	2.34423	A0A0D9SFK2;Q92614;H0YEV9;A0A1B0GWJ6	A0A0D9SFK2;Q92614	Unconventional myosin-XVIIIa	MYO18A
6.95222091674805	7.02889633178711	7.06907558441162	7.13786029815674	6.98374366760254	7.00285673141479	7.16640043258667	7.11862850189209	6.99448442459106	7.03842163085938	7.12927103042603	7.1418571472168	7.00663709640503	7.12063980102539	7.05511045455933	7.34399890899658			3	3	3	31.2	31.2	31.2	15.604	0	8.8491	212810000	26	0.0928672	0.23595	0.0836602	1.80349	I3L1Y9;Q96CP2;I3L4I0;I3L0R3;I3L231;Q4VC44	I3L1Y9;Q96CP2;I3L4I0	FLYWCH family member 2	FLYWCH2
8.22372913360596	8.2099437713623	8.27627754211426	8.11507797241211	8.2427396774292	8.10595321655273	8.23172473907471	8.03559017181396	8.17897701263428	8.0941219329834	8.03494930267334	8.20887088775635	8.1970043182373	8.39190483093262	8.24049949645996	8.45701885223389			8	8	8	57.6	57.6	57.6	19.595	0	64.682	2842900000	109	0.163267	0.345893	0.0836278	1.47153	P13693;J3KPG2;Q5W0H4;A0A0B4J2C3;E9PJF7;H0YCX0;Q56UQ5	P13693;J3KPG2;Q5W0H4;A0A0B4J2C3;E9PJF7	Translationally-controlled tumor protein	TPT1
6.77935123443604	6.93610143661499	6.78484535217285	6.76741552352905	6.44821929931641	6.57790470123291	6.8583025932312	6.79654884338379	6.82648277282715	6.78087854385376	6.62208986282349	6.99770975112915	7.20989036560059	6.84921646118164	6.4250316619873	6.93060779571533			3	3	3	3.8	3.8	3.8	106.6	0	6.6021	123890000	9	0.435501	0.637477	0.083486	0.802813	O95786;A2A376	O95786;A2A376	Probable ATP-dependent RNA helicase DDX58	DDX58
8.09666633605957	8.14974212646484	8.15280818939209	8.25894832611084	8.16802597045898	8.14097881317139	8.20542049407959	8.09293079376221	8.27174854278564	8.11809921264648	8.27267646789551	8.34578514099121	8.27109813690186	8.14631366729736	8.16882133483887	8.28831672668457			19	19	19	45.1	45.1	45.1	46.836	0	134.02	2906100000	206	0.0315167	0.118562	0.0832984	2.38915	P05455;E7ERC4;E9PGX9;E9PFL9	P05455;E7ERC4	Lupus La protein	SSB
8.52461719512939	8.5603609085083	8.52917385101318	8.58735179901123	8.57344055175781	8.64215755462646	8.51638984680176	8.36938285827637	8.47420215606689	8.64935398101807	8.72790718078613	8.56186389923096	8.59923839569092	8.5928201675415	8.68498039245605	8.58877563476563			20	20	15	47.6	47.6	35.8	64.824	0	285.64	7000600000	348	0.0531193	0.163359	0.0832879	2.1122	A0A0A0MTS2;P06744;K7EQ48;A0A0J9YXP8;A0A0J9YYH3;A0A0J9YX90;K7EPY4;K7EP41;K7ELR7;K7ENA0;K7ERC6;K7ERK8;K7ESF4;K7EIL4;Q8N196	A0A0A0MTS2;P06744;K7EQ48;A0A0J9YXP8;A0A0J9YYH3;A0A0J9YX90	Glucose-6-phosphate isomerase	GPI
7.57149934768677	7.39833927154541	7.492760181427	7.59018421173096	7.39042282104492	7.60066795349121	7.4132661819458	7.5076265335083	7.35913324356079	7.35256814956665	7.57879972457886	7.7735743522644	7.67097854614258	7.43311357498169	7.42845869064331	7.41970777511597			5	5	5	28.9	28.9	28.9	29.247	0	19.627	578510000	23	0.194463	0.390951	0.0831253	1.36281	P15927;Q5TEJ0;Q5TEJ7	P15927;Q5TEJ0	Replication protein A 32 kDa subunit	RPA2
6.86992359161377	6.32423305511475	6.75666856765747	6.93976879119873	6.84388637542725	6.02170515060425	6.80787992477417	6.25413799285889	6.91760540008545	7.07736778259277	6.72280597686768	6.72279834747314	6.86079883575439	6.75080156326294	6.79213953018188	6.7364935874939			4	4	4	6.1	6.1	6.1	68.559	0	6.3439	95900000	16	0.579369	0.753588	0.0829886	0.567489	Q9NPY3;Q9UHG2	Q9NPY3	Complement component C1q receptor	CD93
8.07419490814209	8.0764217376709	8.07791233062744	8.07335186004639	8.01021480560303	8.00911045074463	8.09265041351318	7.93289470672607	8.13836574554443	8.07331466674805	8.18906879425049	8.09885120391846	8.09489059448242	8.11102676391602	8.19551181793213	8.14201354980469			34	34	34	29.8	29.8	29.8	166.57	0	139.27	2310700000	219	0.00922834	0.050721	0.0827173	3.01736	Q14152	Q14152	Eukaryotic translation initiation factor 3 subunit A	EIF3A
7.48281621932983	7.43324184417725	7.07390165328979	7.29256629943848	7.19675636291504	7.43563747406006	7.38419198989868	7.1503267288208	7.23220825195313	7.40043449401855	7.34656810760498	7.17414712905884	7.16494750976563	7.37983083724976	7.70941400527954	7.56842470169067			5	5	1	36.2	36.2	11	18.565	0	17.36	393170000	23	0.366077	0.575291	0.0823472	0.934115	F8W7C6	F8W7C6		RPL10
6.27182769775391	6.55888891220093	6.58642196655273	6.23590707778931	6.1785740852356	6.33903360366821	6.61426448822021	6.43416976928711	6.24410390853882	6.41140079498291	6.32715463638306	6.52575731277466	6.36612415313721	6.37318801879883	6.37846660614014	6.84765911102295			7	1	1	50.7	23.5	23.5	15.388	0	16.779	49343000	15	0.373672	0.582914	0.0822657	0.918974	Q71DI3	Q71DI3	Histone H3.2	HIST2H3A
7.46220350265503	7.57047271728516	7.44310665130615	7.58176755905151	7.50208568572998	7.58842849731445	7.44853639602661	7.48691177368164	7.42352437973022	7.25217294692993	7.65283584594727	7.33306407928467	7.8031702041626	7.61621284484863	7.5498366355896	7.39361047744751			14	14	14	23.6	23.6	23.6	101.11	0	78.385	593510000	32	0.242873	0.445944	0.0822007	1.21931	P56192;H0YIP0;H0YI94;H0YHV5;H0YIC2;H0YHL6;H0YI27;F5H2V6	P56192	Methionine--tRNA ligase, cytoplasmic	MARS
7.37863397598267	7.3370795249939	7.45295095443726	7.31291770935059	7.36093425750732	7.55272912979126	7.27692127227783	7.31567668914795	7.31251573562622	7.43073606491089	7.52301788330078	7.51629734039307	7.45857763290405	7.4235897064209	7.32475566864014	7.48535203933716			11	11	11	23.9	23.9	23.9	84.88	0	59.287	456300000	40	0.0679271	0.191756	0.0821555	1.97822	Q9BZL4;K7EL81;K7ER83	Q9BZL4;K7EL81	Protein phosphatase 1 regulatory subunit 12C	PPP1R12C
7.26157188415527	7.26796913146973	7.45710945129395	7.436607837677	7.20210647583008	7.16307210922241	7.30520105361938	6.54036664962769	7.23832225799561	7.45003366470337	7.47980546951294	7.45709419250488	7.48023700714111	7.43165302276611	6.59146213531494	7.44547986984253			2	2	2	26.3	26.3	26.3	16.997	0	18.92	385730000	18	0.604717	0.772879	0.0820526	0.529555	Q7Z422	Q7Z422	SUZ domain-containing protein 1	SZRD1
7.82841491699219	7.92641973495483	7.8941445350647	7.77091836929321	7.81547832489014	7.65818309783936	7.79994010925293	7.82562065124512	7.87205696105957	7.92753458023071	7.95552396774292	7.98597860336304	7.98216724395752	7.92364311218262	7.70882844924927	7.92723178863525			7	7	7	20.8	20.8	20.8	58.259	0	107.93	1296900000	81	0.0984594	0.245029	0.0820244	1.77019	P52594;C9J2I0;B8ZZY2	P52594;C9J2I0;B8ZZY2	Arf-GAP domain and FG repeat-containing protein 1	AGFG1
7.55787992477417	7.60285186767578	7.64514684677124	7.50834131240845	7.56720304489136	7.53657102584839	7.56063604354858	7.58208608627319	7.46492147445679	7.34309339523315	7.5388503074646	7.54603672027588	7.63624715805054	7.63574504852295	7.60888957977295	7.74734973907471			9	9	9	45.5	45.5	45.5	27.325	0	35.017	630400000	47	0.071083	0.197307	0.08198	1.95318	Q99426;K7EP07;K7EK42;K7EL99;K7EQH0;K7ER04	Q99426;K7EP07;K7EK42	Tubulin-folding cofactor B	TBCB
7.52657175064087	7.50867795944214	7.68392038345337	7.58313083648682	7.62319755554199	7.40876531600952	7.67552185058594	7.5512547492981	7.71027803421021	7.63182926177979	7.58053731918335	7.72497177124023	7.80856227874756	7.64290952682495	7.59423780441284	7.68221712112427			10	6	6	32.3	19.8	19.8	49.263	0	65.867	851160000	92	0.102324	0.251901	0.0819245	1.74814	P55795	P55795	Heterogeneous nuclear ribonucleoprotein H2	HNRNPH2
7.1883659362793	7.16037845611572	7.60125589370728	7.35797309875488	7.10482835769653	7.17773866653442	7.14779996871948	7.24216842651367	7.09426164627075	7.20639419555664	7.56144714355469	7.52287435531616	7.53040456771851	7.1758017539978	6.90308427810669	7.165452003479			10	10	10	8.6	8.6	8.6	164.81	0	75.776	392790000	26	0.444587	0.64422	0.0817276	0.786672	A6NC98;H7BY33	A6NC98	Coiled-coil domain-containing protein 88B	CCDC88B
6.31933546066284	6.40514612197876	6.60471200942993	6.42742443084717	6.85416030883789	6.82761478424072	6.62018823623657	6.3542046546936	6.51261568069458	6.4787974357605	6.58704805374146	6.46038341522217	6.70292997360229	7.21648263931274	6.19348192214966	6.57224082946777			8	3	3	48.8	18.5	18.5	22.677	0	8.5557	66189000	15	0.539212	0.720724	0.0816746	0.629417	P62820;E7END7	P62820;E7END7	Ras-related protein Rab-1A	RAB1A
6.56591176986694	7.06833410263062	7.18081378936768	7.02628803253174	7.16568946838379	7.17750787734985	7.17963790893555	7.17819976806641	7.24087381362915	6.22074270248413	7.25570678710938	7.19681167602539	7.29300880432129	7.18491840362549	6.4167947769165	7.14395093917847			3	3	3	4.7	4.7	4.7	129.98	0	24.207	246480000	12	0.643736	0.799232	0.0814653	0.472665	Q96EV2;H0Y3K4;H7BXM6;A8MTF7;H7C0H2	Q96EV2;H0Y3K4	RNA-binding protein 33	RBM33
6.93121862411499	6.92187356948853	6.84678840637207	6.92462539672852	6.90277481079102	7.04143238067627	6.79193592071533	6.86885023117065	6.91774702072144	6.96602439880371	7.28645658493042	6.95171642303467	6.9354419708252	6.89187717437744	6.90693283081055	6.98432016372681			3	3	3	16.9	16.9	16.9	35.348	0	22.294	169280000	29	0.149491	0.325185	0.0814638	1.52515	Q13155;A8MU58;F8W950	Q13155;A8MU58;F8W950	Aminoacyl tRNA synthase complex-interacting multifunctional protein 2	AIMP2
7.82798910140991	7.80454158782959	7.86614561080933	7.83662176132202	7.84882307052612	7.7053074836731	7.94555234909058	7.89070606231689	7.91879034042358	7.89443778991699	7.93543148040771	8.07180881500244	7.98631477355957	7.90772819519043	7.82176876068115	7.88803339004517			11	11	6	26.5	26.5	17.8	70.754	0	147.79	1405900000	109	0.0539645	0.164368	0.0812894	2.10368	Q13492;H0YCY1;E9PJT1;E9PK13;E5RFU0;E5RHK9;E9PI56;E9PKP6;E5RFC6;E5RK51;E5RIJ5;E9PLJ8;E5RGY9;E9PDG8;O60641	Q13492;H0YCY1	Phosphatidylinositol-binding clathrin assembly protein	PICALM
8.01840877532959	8.06744289398193	8.00787544250488	8.17788219451904	8.04867458343506	8.04770278930664	7.9681978225708	7.99835538864136	8.08285713195801	8.12296867370605	8.19445896148682	8.06276988983154	8.11531066894531	8.14504051208496	8.19752883911133	8.09562301635742			33	33	32	21.6	21.6	21.1	211.95	0	126.68	2201400000	201	0.019619	0.0863322	0.0810854	2.63436	Q92608;E5RFJ0;E7ERW7;F6S220;H0YB76;H0Y7N4	Q92608;E5RFJ0;E7ERW7	Dedicator of cytokinesis protein 2	DOCK2
7.41911268234253	7.5937180519104	7.4144721031189	7.34155321121216	7.38966226577759	7.56307744979858	7.38776350021362	7.43765544891357	7.31109666824341	7.15277719497681	7.35627460479736	7.46833276748657	7.40983152389526	7.59367370605469	7.57471418380737	7.48879051208496			4	4	4	46.5	46.5	46.5	15.649	0	24.492	485170000	34	0.190288	0.38543	0.0808474	1.37649	P26885;F5H0N4	P26885;F5H0N4	Peptidyl-prolyl cis-trans isomerase FKBP2;Peptidyl-prolyl cis-trans isomerase	FKBP2
7.11743688583374	6.77141857147217	6.54838418960571	7.118727684021	6.47157716751099	6.9584059715271	6.74105453491211	6.70099782943726	6.93606090545654	6.44709253311157	6.86530542373657	6.70074462890625	6.44020128250122	7.06985282897949	7.14594173431396	6.94901418685913			5	5	5	7.5	7.5	7.5	75.775	0	9.4774	143710000	9	0.544651	0.725477	0.0807277	0.620886	Q99805	Q99805	Transmembrane 9 superfamily member 2	TM9SF2
7.05534029006958	7.16746520996094	7.05812215805054	7.21428728103638	7.21232080459595	7.11474418640137	7.09565734863281	7.21856164932251	7.12080430984497	6.91817188262939	7.07773113250732	7.09746551513672	7.24251651763916	7.18084239959717	7.19857454299927	7.39246845245361			4	4	4	17.1	17.1	17.1	30.517	0	12.346	250230000	27	0.14471	0.318768	0.0807189	1.54474	E9PPM8;Q9Y315;G3V158;E9PJ44;E9PJB9	E9PPM8;Q9Y315;G3V158	Deoxyribose-phosphate aldolase	DERA
6.84569311141968	6.87733697891235	6.76659107208252	6.91432189941406	6.85974454879761	6.72414493560791	6.89030361175537	6.90928840637207	6.93780851364136	6.90054178237915	6.91998767852783	6.9534649848938	6.9731650352478	6.87749242782593	7.05280923843384	6.88240480422974			5	5	5	14.1	14.1	14.1	53.488	0	27.371	132890000	27	0.035651	0.128237	0.0806432	2.32452	Q9UBB4;A0A1W2PQD2;B1AHE4;B1AHE3	Q9UBB4;A0A1W2PQD2	Ataxin-10	ATXN10
6.95042324066162	7.09370183944702	6.90174722671509	7.06303310394287	7.00078105926514	7.01774263381958	6.92240381240845	7.07972383499146	6.95117235183716	6.83101177215576	7.0619044303894	7.00367593765259	6.91094970703125	7.17551183700562	7.0559515953064	7.16256427764893			5	5	5	11.5	11.5	11.5	72.683	0	9.7172	179570000	12	0.106009	0.257354	0.0805855	1.72779	O14744;G3V5L5;G3V580;H0YJX6;G3V2X6;H0YJD3;G3V2L6;C9JSX3	O14744;G3V5L5;G3V580;H0YJX6	Protein arginine N-methyltransferase 5;Protein arginine N-methyltransferase 5, N-terminally processed	PRMT5
7.29488468170166	7.21258687973022	7.4027943611145	7.33513689041138	7.3984956741333	7.3278694152832	7.23929929733276	6.93030691146851	7.36854696273804	7.28330135345459	7.38858079910278	7.31948089599609	7.40440607070923	7.3381175994873	7.41987323760986	7.28883028030396			7	7	7	36.4	36.4	36.4	29.116	0	16.943	382810000	22	0.195735	0.392202	0.0805592	1.35869	Q5LJB0;Q5LJA5;Q5LJA9;Q9Y5K5;H0Y6Y4;H0Y4E0;H0Y636	Q5LJB0;Q5LJA5;Q5LJA9;Q9Y5K5;H0Y6Y4	Ubiquitin carboxyl-terminal hydrolase;Ubiquitin carboxyl-terminal hydrolase isozyme L5	UCHL5
6.88687419891357	6.90755128860474	6.24625968933105	6.97727537155151	6.66168737411499	6.66761159896851	6.63396406173706	6.63259315490723	6.88749933242798	6.92615699768066	6.95974731445313	6.83401346206665	6.86906719207764	6.63181209564209	6.79956817626953	6.84458255767822			3	3	3	30.7	30.7	30.7	17.663	0	10.048	122770000	10	0.423344	0.62697	0.0803845	0.82475	Q9Y3D0;H3BNV7;J3QLT9;J3KS95	Q9Y3D0;H3BNV7	Mitotic spindle-associated MMXD complex subunit MIP18	FAM96B
6.45800304412842	6.53321266174316	6.49002408981323	6.46614074707031	6.48370122909546	6.61893844604492	6.54993486404419	6.50496339797974	6.58935737609863	6.63325309753418	6.76526594161987	6.44018459320068	6.51730155944824	6.58125114440918	6.77973604202271	6.59318971633911			3	3	3	7.9	7.9	7.9	58.025	0	7.4051	48680000	5	0.126462	0.291764	0.0800686	1.62497	P34059;H3BP66	P34059	N-acetylgalactosamine-6-sulfatase	GALNS
7.45516490936279	7.44513702392578	7.45800304412842	7.30854320526123	7.34645080566406	7.47260999679565	7.31991767883301	7.46720838546753	7.30321788787842	7.29406929016113	7.52936601638794	7.60128831863403	7.50498723983765	7.39967393875122	7.33197355270386	7.43404150009155			14	14	14	15	15	15	157.31	0	104.63	469320000	45	0.0915358	0.233232	0.0798562	1.81169	Q96K76	Q96K76	Ubiquitin carboxyl-terminal hydrolase 47	USP47
6.41393661499023	6.48069667816162	6.15081214904785	6.44134950637817	6.45880222320557	6.52954578399658	6.43698930740356	6.50878572463989	6.28364038467407	6.32010459899902	6.35680961608887	6.60319042205811	6.37747001647949	6.79220819473267	6.33976936340332	6.42217922210693			3	3	3	4.5	4.5	4.5	113.29	0.00031387	5.1727	42807000	6	0.299104	0.508159	0.0794715	1.07836	Q96T76;Q5T454;H7C0A9;F8WCH8;B0QZ77;H0Y746	Q96T76;Q5T454	MMS19 nucleotide excision repair protein homolog	MMS19
7.12830209732056	7.1774787902832	6.84127187728882	6.69887447357178	6.9710807800293	6.96553564071655	6.72251033782959	6.86295366287231	6.85408735275269	6.81099843978882	6.67454862594604	7.01928234100342	7.0815634727478	7.10236501693726	6.93721199035645	7.08163547515869			2	2	2	31.1	31.1	31.1	5.1868	0.00032457	5.8571	148070000	18	0.351873	0.561487	0.0794585	0.963029	H3BU88;A0A087X1C1;P0CG35;P0CG34	H3BU88;A0A087X1C1;P0CG35;P0CG34	Thymosin beta-15B;Thymosin beta-15A	TMSB15B;TMSB15A
7.93449831008911	7.9867582321167	7.87676048278809	7.74868392944336	7.98656129837036	7.9688892364502	7.73731994628906	7.99280977249146	7.86467695236206	7.82390451431274	7.9749813079834	8.03981018066406	8.00389099121094	7.96390104293823	7.91488218307495	7.93175792694092			22	22	22	45.4	45.4	45.4	83.474	0	248.32	1470800000	152	0.0849828	0.222699	0.079451	1.85362	M0R165;Q9UBC2;M0R2S2;M0R3I1;M0R1V5;K7EJR2;M0R330;M0QX30	M0R165;Q9UBC2;M0R2S2	Epidermal growth factor receptor substrate 15-like 1	EPS15L1
7.02987051010132	6.10833597183228	7.04060220718384	6.96806716918945	6.84052658081055	6.57255983352661	6.82742118835449	6.55334997177124	7.01548528671265	7.00065088272095	6.91619062423706	6.94774723052979	7.16967439651489	6.90644264221191	6.68396806716919	6.6264533996582			4	4	4	9.1	9.1	9.1	75.029	0	10.77	157190000	10	0.576488	0.751276	0.0793924	0.571854	E9PNT2;E9PNX6;E9PIR1;A0A0G2JRG8;A0A0G2JNY3;Q6ZUM4;A0A0C4DGE6	E9PNT2;E9PNX6;E9PIR1;A0A0G2JRG8;A0A0G2JNY3;Q6ZUM4	Rho GTPase-activating protein 27	ARHGAP27
7.88991785049438	7.90402793884277	7.93398809432983	7.9879789352417	7.90165996551514	7.96379232406616	7.84909391403198	7.96500396728516	7.82050371170044	7.95422315597534	8.0976390838623	7.96470737457275	8.03722763061523	7.96423625946045	7.93913984298706	7.97520208358765			11	11	11	43.8	43.8	43.8	35.611	0	195.94	1579800000	109	0.0158871	0.0751398	0.0793397	2.74218	O75821;K7EL20;K7ER90;K7ENA8;K7EP16;K7EL60;K7ENH0	O75821;K7EL20;K7ER90;K7ENA8;K7EP16	Eukaryotic translation initiation factor 3 subunit G	EIF3G
6.51626873016357	6.60986089706421	7.01903295516968	6.29967498779297	6.81200885772705	7.05842590332031	6.88244199752808	6.55558252334595	6.62188243865967	6.48771286010742	7.07390165328979	6.80963373184204	6.5107593536377	6.70761919021606	6.88692474365234	6.604651927948			4	4	4	26.4	26.4	26.4	14.886	0.00061312	4.7265	152350000	5	0.519018	0.704434	0.0792926	0.661521	C9J5D1;E7EQ69;Q9GZZ1;A0A087WWJ2;C9JZU6;B0AZT5;F8WCK0;C9J5J3;A0A0D9SF32	C9J5D1;E7EQ69;Q9GZZ1;A0A087WWJ2;C9JZU6;B0AZT5	N-alpha-acetyltransferase 50	NAA50
[truncated: 1,949 more rows]

## Sheet: STAT SIG
Additional file 2 - Statistical analysis of the proteome of affected individuals compared to healthy controls.
[truncated: 463 more rows]
