# Supplementary material for: Clinical characteristics and proteome modifications in two Charcot-Marie-Tooth families with the AARS1 Arg326Trp mutation
Source: BMC Neurol. 2022 Aug 15;22:299. doi: 10.1186/s12883-022-02828-6 (PMC9377087; doi:10.1186/s12883-022-02828-6)
Supplement: Supplementary file 4 — Additional file 4. Canonical pathways in Ingenuity Pathway Analysis (IPA). The IPA analysis showed that 398 canonical pathways were significantly affected. [file 12883_2022_2828_MOESM4_ESM.xls]

## Sheet: Sheet 1
Additional file 4 - Canonical pathways in Ingenuity Pathway Analysis (IPA)
Description: The IPA analysis showed that 398 canonical pathways were significantly affected.
Â© 2000-2020 QIAGEN. All rights reserved.
Ingenuity Canonical Pathways	-log(p-value)	Ratio	z-score	Molecules
Mitochondrial Dysfunction	7.9	0.0819	NaN	ACO1,APP,ATP5F1A,CASP8,COX4I1,COX6A1,COX6C,MAP2K4,NDUFB3,NDUFS8,NDUFV1,RHOT2,SNCA,SOD2
Acute Phase Response Signaling	6.77	0.0726	1.414	APOA1,C3,F2,HMOX2,HP,HPX,MAP2K4,NOLC1,ORM1,SERPINA1,SERPINE1,SOD2,VWF
TCA Cycle II (Eukaryotic)	6.6	0.25	-1.633	ACO1,DLD,DLST,IDH3A,SUCLA2,SUCLG1
Isoleucine Degradation I	6.11	0.312	-1	ACAA2,ACADSB,ACAT1,ACAT2,DLD
Coagulation System	5.57	0.171	0	F13A1,F2,F5,SERPINA1,SERPINE1,VWF
Leukocyte Extravasation Signaling	5.48	0.0609	-1.265	ARHGAP6,BTK,CD44,ITGA4,ITGAM,ITGB1,ITGB2,MAP2K4,MYL6,SELPLG,SPN,TIMP1
Clathrin-mediated Endocytosis Signaling	4.8	0.057	NaN	APOA1,APOE,F2,GAK,ITGB1,ITGB2,ORM1,SERPINA1,SH3GL1,SH3GLB1,STAM
Mevalonate Pathway I	4.8	0.286	NaN	ACAA2,ACAT1,ACAT2,PMVK
FXR/RXR Activation	4.8	0.0714	NaN	APOA1,APOE,C3,FBP1,HPX,MAP2K4,ORM1,SERPINA1,VTN
Superpathway of Cholesterol Biosynthesis	4.73	0.172	0	ACAA2,ACAT1,ACAT2,LBR,PMVK
Granzyme B Signaling	4.55	0.25	0	BID,CASP8,LMNB1,LMNB2
Sirtuin Signaling Pathway	4.44	0.0447	1.667	APP,ATP5F1A,GLS,GLUD1,GOT2,H1-2,NDUFB3,NDUFS8,NDUFV1,SOD2,TIMM9,TUBA1A,TUBA8
Cytotoxic T Lymphocyte-mediated Apoptosis of Target Cells	4.38	0.147	0	BID,CASP8,CD247,CD3E,HLA-B
Superpathway of Geranylgeranyldiphosphate Biosynthesis I (via Mevalonate)	4.33	0.222	NaN	ACAA2,ACAT1,ACAT2,PMVK
Phagosome Maturation	4.18	0.0596	NaN	ATP6V1G1,CTSH,HLA-B,HLA-DRB1,LAMP1,PRDX6,TUBA1A,TUBA8,TUBB
Phagosome Formation	3.99	0.064	NaN	IGHG1,ITGA4,ITGAM,ITGB1,ITGB2,RHOT2,SYK,VTN
Atherosclerosis Signaling	3.94	0.063	NaN	APOA1,APOE,ITGA4,ITGB2,ORM1,SELPLG,SERPINA1,TGFB1
Cdc42 Signaling	3.84	0.0539	-1.134	CD247,CD3E,HLA-B,HLA-DRB1,ITGA4,ITGB1,MAP2K4,MYL6,MYLK
Ketolysis	3.77	0.3	NaN	ACAA2,ACAT1,ACAT2
Integrin Signaling	3.72	0.0469	-1	ARF1,ASAP1,ITGA4,ITGAM,ITGB1,ITGB2,MAP2K4,MYLK,RHOT2,ZYX
Ketogenesis	3.63	0.273	NaN	ACAA2,ACAT1,ACAT2
Primary Immunodeficiency Signaling	3.57	0.1	NaN	BTK,CD3E,IGHG1,IGLL1/IGLL5,PTPRC
Oxidative Phosphorylation	3.56	0.0642	-2.646	ATP5F1A,COX4I1,COX6A1,COX6C,NDUFB3,NDUFS8,NDUFV1
Type I Diabetes Mellitus Signaling	3.52	0.0631	0.447	BID,CASP8,CD247,CD3E,HLA-B,HLA-DRB1,MAP2K4
CD28 Signaling in T Helper Cells	3.31	0.0583	NaN	CD247,CD3E,HLA-B,HLA-DRB1,MAP2K4,PTPRC,SYK
LXR/RXR Activation	3.29	0.0579	2.646	APOA1,APOE,C3,HPX,ORM1,SERPINA1,VTN
Extrinsic Prothrombin Activation Pathway	3.12	0.188	NaN	F13A1,F2,F5
Glutaryl-CoA Degradation	3.12	0.188	NaN	ACAA2,ACAT1,ACAT2
B Cell Development	3.12	0.111	NaN	HLA-B,HLA-DRB1,PTPRC,SPN
Germ Cell-Sertoli Cell Junction Signaling	3.07	0.0468	NaN	ITGB1,MAP2K4,RHOT2,TGFB1,TUBA1A,TUBA8,TUBB,ZYX
Th2 Pathway	2.99	0.0515	-1	CD247,CD3E,HLA-B,HLA-DRB1,ITGB2,STAT5B,TGFB1
Remodeling of Epithelial Adherens Junctions	2.95	0.0735	NaN	MAPRE2,TUBA1A,TUBA8,TUBB,ZYX
Mechanisms of Viral Exit from Host Cells	2.9	0.0976	NaN	LMNB1,LMNB2,SH3GL1,SH3GLB1
Valine Degradation I	2.89	0.158	NaN	ACADSB,ALDH6A1,DLD
2-ketoglutarate Dehydrogenase Complex	2.89	0.4	NaN	DLD,DLST
Caveolar-mediated Endocytosis Signaling	2.81	0.0685	NaN	HLA-B,ITGA4,ITGAM,ITGB1,ITGB2
Paxillin Signaling	2.8	0.0556	0	ARF1,ITGA4,ITGAM,ITGB1,ITGB2,MAP2K4
Tryptophan Degradation III (Eukaryotic)	2.65	0.13	NaN	ACAA2,ACAT1,ACAT2
Tumoricidal Function of Hepatic Natural Killer Cells	2.59	0.125	NaN	BID,CASP8,SRGN
Neuroinflammation Signaling Pathway	2.59	0.0334	0.333	APP,CASP8,GLS,HLA-B,HLA-DRB1,MAP2K4,SNCA,SOD2,SYK,TGFB1
Phospholipase C Signaling	2.51	0.035	0.378	BTK,CD247,CD3E,IGHG1,ITGA4,ITGB1,MYL6,RHOT2,SYK
Glycolysis I	2.49	0.115	NaN	ENO2,FBP1,PFKP
Th1 and Th2 Activation Pathway	2.42	0.0409	NaN	CD247,CD3E,HLA-B,HLA-DRB1,ITGB2,STAT5B,TGFB1
Reelin Signaling in Neurons	2.41	0.0465	-0.447	APOE,APP,ITGA4,ITGB1,ITGB2,MAP2K4
OX40 Signaling Pathway	2.41	0.0556	NaN	CD247,CD3E,HLA-B,HLA-DRB1,MAP2K4
Death Receptor Signaling	2.39	0.0549	0.447	BID,CASP8,DIABLO,LMNA,MAP2K4
IL-12 Signaling and Production in Macrophages	2.36	0.0455	NaN	APOA1,APOE,MAP2K4,ORM1,SERPINA1,TGFB1
Heme Biosynthesis II	2.35	0.222	NaN	ALAD,UROD
Regulation of Actin-based Motility by Rho	2.33	0.0532	-1.342	ITGA4,ITGB1,MYL6,MYLK,RHOT2
Granulocyte Adhesion and Diapedesis	2.3	0.0389	NaN	ITGA4,ITGAM,ITGB1,ITGB2,PF4,PPBP,SELPLG
Iron homeostasis signaling pathway	2.29	0.0438	NaN	ACO1,ATP6V1G1,HMOX2,HP,HPX,STAT5B
PAK Signaling	2.27	0.0515	-0.447	ITGA4,ITGB1,MAP2K4,MYL6,MYLK
Induction of Apoptosis by HIV1	2.27	0.0656	1	BID,CASP8,DIABLO,MAP2K4
Systemic Lupus Erythematosus In T Cell Signaling Pathway	2.25	0.0299	-2.121	CASP8,CD247,CD3E,CD44,HLA-B,HLA-DRB1,MAP2K4,RHOT2,SELPLG,SYK
Apoptosis Signaling	2.24	0.0505	0.447	BID,CASP8,DIABLO,LMNA,MAP2K4
Production of Nitric Oxide and Reactive Oxygen Species in Macrophages	2.2	0.0372	1.134	APOA1,APOE,MAP2K4,ORM1,RHOT2,SERPINA1,SIRPA
Inhibition of Angiogenesis by TSP1	2.16	0.0882	NaN	CD47,MAP2K4,TGFB1
Calcium-induced T Lymphocyte Apoptosis	2.15	0.0606	-2	CD247,CD3E,HLA-B,HLA-DRB1
Agranulocyte Adhesion and Diapedesis	2.14	0.0363	NaN	ITGA4,ITGB1,ITGB2,MYL6,PF4,PPBP,SELPLG
T Cell Receptor Signaling	2.13	0.0476	NaN	BTK,CD247,CD3E,MAP2K4,PTPRC
PD-1, PD-L1 cancer immunotherapy pathway	2.11	0.0472	1	CD247,HLA-B,HLA-DRB1,STAT5B,TGFB1
Coronavirus Pathogenesis Pathway	2.1	0.04	0.816	CASP8,MAP2K4,RPS14,RPS17,SERPINE1,TGFB1
Complement System	2.06	0.0811	NaN	C3,ITGAM,ITGB2
iCOS-iCOSL Signaling in T Helper Cells	2.03	0.045	NaN	CD247,CD3E,HLA-B,HLA-DRB1,PTPRC
Antiproliferative Role of TOB in T Cell Signaling	1.99	0.0769	NaN	CD247,CD3E,TGFB1
Antigen Presentation Pathway	1.99	0.0769	NaN	CD74,HLA-B,HLA-DRB1
Glioma Invasiveness Signaling	1.97	0.0541	-1	CD44,RHOT2,TIMP1,VTN
Hepatic Fibrosis Signaling Pathway	1.97	0.0272	1.265	ITGA4,ITGB1,MAP2K4,MYL6,MYLK,RHOT2,SERPINE1,SOD2,TGFB1,TIMP1
Phenylalanine Degradation IV (Mammalian, via Side Chain)	1.96	0.143	NaN	GOT2,SLC27A3
FcÎ³RIIB Signaling in B Lymphocytes	1.95	0.0533	1	BTK,DOK1,MAP2K4,SYK
Tec Kinase Signaling	1.92	0.0366	0	BTK,ITGA4,ITGB1,MAP2K4,RHOT2,STAT5B
Intrinsic Prothrombin Activation Pathway	1.9	0.0714	NaN	F13A1,F2,F5
Agrin Interactions at Neuromuscular Junction	1.9	0.0513	-1	ITGA4,ITGB1,ITGB2,MAP2K4
Th1 Pathway	1.88	0.0413	-2	CD247,CD3E,HLA-B,HLA-DRB1,ITGB2
PFKFB4 Signaling Pathway	1.8	0.0652	NaN	FBP1,MAP2K4,TGFB1
14-3-3-mediated Signaling	1.8	0.0394	NaN	MAP2K4,SNCA,TUBA1A,TUBA8,TUBB
Semaphorin Neuronal Repulsive Signaling Pathway	1.76	0.0385	0.447	CD44,ITGA4,ITGB1,MAP2K4,MYL6
RhoGDI Signaling	1.74	0.0333	0.816	ARHGAP6,CD44,ITGA4,ITGB1,MYL6,RHOT2
Role of NFAT in Regulation of the Immune Response	1.73	0.0331	-0.816	BTK,CD247,CD3E,HLA-B,HLA-DRB1,SYK
Autoimmune Thyroid Disease Signaling	1.72	0.0612	NaN	HLA-B,HLA-DRB1,IGHG1
Hematopoiesis from Pluripotent Stem Cells	1.72	0.0612	NaN	CD247,CD3E,IGHG1
CTLA4 Signaling in Cytotoxic T Lymphocytes	1.71	0.0449	NaN	CD247,CD3E,HLA-B,SYK
Regulation of IL-2 Expression in Activated and Anergic T Lymphocytes	1.71	0.0449	NaN	CD247,CD3E,MAP2K4,TGFB1
Granzyme A Signaling	1.7	0.105	NaN	GZMA,H1-2
TNFR1 Signaling	1.7	0.06	NaN	BID,CASP8,MAP2K4
Methylglyoxal Degradation III	1.7	0.105	NaN	AKR1A1,AKR7A2
Sertoli Cell-Sertoli Cell Junction Signaling	1.69	0.0324	NaN	ITGA4,ITGB1,MAP2K4,TUBA1A,TUBA8,TUBB
B Cell Receptor Signaling	1.69	0.0324	2	BTK,DAPP1,IGHG1,MAP2K4,PTPRC,SYK
PI3K Signaling in B Lymphocytes	1.66	0.0362	1.342	BTK,C3,DAPP1,PTPRC,SYK
Asparagine Degradation I	1.64	0.5	NaN	ASRGL1
Î²-alanine Degradation I	1.64	0.5	NaN	ALDH6A1
S-methyl-5'-thioadenosine Degradation II	1.64	0.5	NaN	MTAP
Glutamine Degradation I	1.64	0.5	NaN	GLS
Glutamate Biosynthesis II	1.64	0.5	NaN	GLUD1
Glutamate Degradation X	1.64	0.5	NaN	GLUD1
CD27 Signaling in Lymphocytes	1.63	0.0566	NaN	BID,CASP8,MAP2K4
Signaling by Rho Family GTPases	1.63	0.0287	-0.378	ITGA4,ITGB1,MAP2K4,MYL6,MYLK,RHOT2,SLC9A1
Apelin Cardiomyocyte Signaling Pathway	1.56	0.0404	1	MYL6,MYLK,SLC9A1,TGFB1
Apelin Cardiac Fibroblast Signaling Pathway	1.55	0.087	NaN	SERPINE1,TGFB1
Maturity Onset Diabetes of Young (MODY) Signaling	1.51	0.0508	NaN	APOA1,APOE,APPL1
IL-22 Signaling	1.51	0.0833	NaN	MAP2K4,STAT5B
Glutathione Redox Reactions I	1.51	0.0833	NaN	GSTP1,PRDX6
Epithelial Adherens Junction Signaling	1.5	0.0329	NaN	MYL6,TUBA1A,TUBA8,TUBB,ZYX
Role of JAK family kinases in IL-6-type Cytokine Signaling	1.48	0.08	NaN	MAP2K4,STAT5B
PKCÎ¸ Signaling in T Lymphocytes	1.47	0.0323	-1.342	CD247,CD3E,HLA-B,HLA-DRB1,MAP2K4
D-glucuronate Degradation I	1.47	0.333	NaN	AKR1A1
Glutamate Degradation II	1.47	0.333	NaN	GOT2
4-aminobutyrate Degradation I	1.47	0.333	NaN	SUCLG2
Aspartate Biosynthesis	1.47	0.333	NaN	GOT2
Virus Entry via Endocytic Pathways	1.45	0.0374	NaN	HLA-B,ITGA4,ITGB1,ITGB2
Regulation of eIF4 and p70S6K Signaling	1.45	0.0318	NaN	EIF2B1,ITGA4,ITGB1,RPS14,RPS17
Gluconeogenesis I	1.45	0.0769	NaN	ENO2,FBP1
Rac Signaling	1.39	0.0357	-1	CD44,ITGA4,ITGB1,MAP2K4
Actin Cytoskeleton Signaling	1.39	0.0275	0.447	F2,ITGA4,ITGB1,MYL6,MYLK,SLC9A1
Protein Kinase A Signaling	1.37	0.0226	1.134	H1-2,MYL6,MYLK,PDE3A,PDE5A,PTPRC,SIRPA,TGFB1,UBASH3B
Heme Degradation	1.34	0.25	NaN	HMOX2
Branched-chain Î±-keto acid Dehydrogenase Complex	1.34	0.25	NaN	DLD
Heme Biosynthesis from Uroporphyrinogen-III I	1.34	0.25	NaN	UROD
L-cysteine Degradation I	1.34	0.25	NaN	GOT2
Neuroprotective Role of THOP1 in Alzheimer's Disease	1.34	0.0345	NaN	APP,GZMA,GZMK,HLA-B
Systemic Lupus Erythematosus Signaling	1.3	0.0262	NaN	CD247,CD3E,HLA-B,IGHG1,PTPRC,SNU13
Actin Nucleation by ARP-WASP Complex	1.3	0.0417	NaN	ITGA4,ITGB1,RHOT2
T Helper Cell Differentiation	1.28	0.0411	NaN	HLA-B,HLA-DRB1,TGFB1
Fatty Acid Î²-oxidation I	1.28	0.0625	NaN	ACAA2,SLC27A3
Tetrapyrrole Biosynthesis II	1.25	0.2	NaN	ALAD
2-oxobutanoate Degradation I	1.25	0.2	NaN	DLD
Galactose Degradation I (Leloir Pathway)	1.25	0.2	NaN	GALT
Glutamate Degradation III (via 4-aminobutyrate)	1.25	0.2	NaN	SUCLG2
Huntington's Disease Signaling	1.24	0.0253	NaN	ATP5F1A,CASP8,GLS,MAP2K4,SNCA,TCERG1
GDNF Family Ligand-Receptor Interactions	1.24	0.0395	NaN	DOK1,DOK3,MAP2K4
Role of JAK2 in Hormone-like Cytokine Signaling	1.23	0.0588	NaN	SIRPA,STAT5B
Dendritic Cell Maturation	1.21	0.0273	0	HLA-B,HLA-DRB1,IGHG1,LY75,MAP2K4
DNA Methylation and Transcriptional Repression Signaling	1.21	0.0571	NaN	MECP2,RBBP4
TWEAK Signaling	1.21	0.0571	NaN	BID,CASP8
p70S6K Signaling	1.21	0.031	1	BCAP31,BTK,F2,SYK
GÎ±12/13 Signaling	1.2	0.0308	2	BTK,F2,MAP2K4,MYL6
Cellular Effects of Sildenafil (Viagra)	1.19	0.0305	NaN	MYL6,MYLK,PDE3A,PDE5A
Arginine Biosynthesis IV	1.17	0.167	NaN	GLUD1
Pentose Phosphate Pathway (Non-oxidative Branch)	1.17	0.167	NaN	RPE
Glycine Cleavage Complex	1.17	0.167	NaN	DLD
Zymosterol Biosynthesis	1.17	0.167	NaN	LBR
Superpathway of Methionine Degradation	1.17	0.0541	NaN	DLD,GOT2
NRF2-mediated Oxidative Stress Response	1.17	0.0265	NaN	AKR1A1,AKR7A2,GSTP1,MAP2K4,SOD2
NF-ÎºB Activation by Viruses	1.16	0.0366	NaN	ITGA4,ITGB1,ITGB2
PPARÎ±/RXRÎ± Activation	1.16	0.0263	-1.342	APOA1,GOT2,MAP2K4,STAT5B,TGFB1
ILK Signaling	1.16	0.0263	-0.447	ITGB1,ITGB2,MAP2K4,MYL6,RHOT2
Docosahexaenoic Acid (DHA) Signaling	1.15	0.0526	NaN	APP,BID
Allograft Rejection Signaling	1.11	0.0349	NaN	HLA-B,HLA-DRB1,IGHG1
Acetyl-CoA Biosynthesis I (Pyruvate Dehydrogenase Complex)	1.11	0.143	NaN	DLD
Aspartate Degradation II	1.11	0.143	NaN	GOT2
Natural Killer Cell Signaling	1.11	0.0254	0.447	CD247,HLA-B,ITGB1,LAIR1,SYK
D-myo-inositol (1,4,5,6)-Tetrakisphosphate Biosynthesis	1.09	0.0282	0	EPHX2,PRUNE1,PTPRC,SIRPA
D-myo-inositol (3,4,5,6)-tetrakisphosphate Biosynthesis	1.09	0.0282	0	EPHX2,PRUNE1,PTPRC,SIRPA
Molecular Mechanisms of Cancer	1.08	0.0205	NaN	BID,CASP8,DIABLO,ITGA4,ITGB1,MAP2K4,RHOT2,TGFB1
MIF Regulation of Innate Immunity	1.07	0.0476	NaN	CD74,MAP2K4
Altered T Cell and B Cell Signaling in Rheumatoid Arthritis	1.07	0.0333	NaN	HLA-B,HLA-DRB1,TGFB1
tRNA Splicing	1.06	0.0465	NaN	PDE3A,PDE5A
Superoxide Radicals Degradation	1.05	0.125	NaN	SOD2
Calcium Signaling	1.04	0.0243	NaN	ATP2B4,CAMK1,LETM1,MYL6,TPM2
Thrombin Signaling	1.03	0.024	NaN	CAMK1,F2,MYL6,MYLK,RHOT2
CCR5 Signaling in Macrophages	1.02	0.0319	NaN	CD247,CD3E,MAP2K4
Glucocorticoid Receptor Signaling	1.02	0.0208	NaN	CD247,CD3E,MAP2K4,SERPINE1,SMARCC1,STAT5B,TGFB1
FAK Signaling	1.01	0.0316	NaN	ASAP1,ITGA4,ITGB1
Role of Oct4 in Mammalian Embryonic Stem Cell Pluripotency	1.01	0.0435	NaN	PHB,SH3GLB1
Sucrose Degradation V (Mammalian)	1	0.111	NaN	TKFC
Citrulline Biosynthesis	1	0.111	NaN	GLS
Neuregulin Signaling	1	0.0312	NaN	ITGA4,ITGB1,STAT5B
Communication between Innate and Adaptive Immune Cells	1	0.0312	NaN	HLA-B,HLA-DRB1,IGHG1
TGF-Î² Signaling	1	0.0312	NaN	MAP2K4,SERPINE1,TGFB1
Triacylglycerol Degradation	0.991	0.0426	NaN	CES1,PRDX6
Role of Pattern Recognition Receptors in Recognition of Bacteria and Viruses	0.987	0.026	NaN	C3,MAP2K4,SYK,TGFB1
Graft-versus-Host Disease Signaling	0.975	0.0417	NaN	HLA-B,HLA-DRB1
3-phosphoinositide Degradation	0.971	0.0256	0	EPHX2,PRUNE1,PTPRC,SIRPA
D-myo-inositol-5-phosphate Metabolism	0.967	0.0255	0	EPHX2,PRUNE1,PTPRC,SIRPA
Calcium Transport I	0.963	0.1	NaN	ATP2B4
Pentose Phosphate Pathway	0.963	0.1	NaN	RPE
Myc Mediated Apoptosis Signaling	0.947	0.04	NaN	BID,CASP8
Sumoylation Pathway	0.936	0.0291	NaN	MAP2K4,RHOT2,SNCA
LPS/IL-1 Mediated Inhibition of RXR Function	0.928	0.0223	NaN	ALDH6A1,APOE,GSTP1,MAP2K4,SLC27A3
HMGB1 Signaling	0.907	0.0242	NaN	MAP2K4,RHOT2,SERPINE1,TGFB1
cAMP-mediated signaling	0.907	0.0219	0.447	CAMK1,PDE3A,PDE5A,RGS10,RGS18
3-phosphoinositide Biosynthesis	0.9	0.0241	0	EPHX2,PRUNE1,PTPRC,SIRPA
Tight Junction Signaling	0.886	0.0238	NaN	CSTF2,MYL6,MYLK,TGFB1
Cleavage and Polyadenylation of Pre-mRNA	0.886	0.0833	NaN	CSTF2
Glycogen Degradation II	0.886	0.0833	NaN	MTAP
Guanosine Nucleotides Degradation III	0.886	0.0833	NaN	NT5C3A
HGF Signaling	0.863	0.027	NaN	ITGA4,ITGB1,MAP2K4
Fatty Acid Activation	0.854	0.0769	NaN	SLC27A3
Oleate Biosynthesis II (Animals)	0.854	0.0769	NaN	ALDH6A1
Cholesterol Biosynthesis I	0.854	0.0769	NaN	LBR
Urate Biosynthesis/Inosine 5'-phosphate Degradation	0.854	0.0769	NaN	NT5C3A
NAD Phosphorylation and Dephosphorylation	0.854	0.0769	NaN	NNT
Cholesterol Biosynthesis II (via 24,25-dihydrolanosterol)	0.854	0.0769	NaN	LBR
Cholesterol Biosynthesis III (via Desmosterol)	0.854	0.0769	NaN	LBR
Wnt/Î²-catenin Signaling	0.854	0.0231	0	APPL1,APPL2,CD44,TGFB1
MSP-RON Signaling Pathway	0.842	0.0345	NaN	ITGAM,ITGB2
T Cell Exhaustion Signaling Pathway	0.842	0.0229	NaN	HLA-B,HLA-DRB1,MAP2K4,TGFB1
Cardiac Hypertrophy Signaling	0.839	0.0208	0.447	EIF2B1,MAP2K4,MYL6,RHOT2,TGFB1
Glycogen Degradation III	0.824	0.0714	NaN	MTAP
Colanic Acid Building Blocks Biosynthesis	0.824	0.0714	NaN	GALT
Semaphorin Signaling in Neurons	0.818	0.0333	NaN	ITGB1,RHOT2
Retinoic acid Mediated Apoptosis Signaling	0.818	0.0333	NaN	BID,CASP8
Fc Epsilon RI Signaling	0.815	0.0256	NaN	BTK,MAP2K4,SYK
Role of PKR in Interferon Induction and Antiviral Response	0.815	0.0256	NaN	BID,CASP8,MAP2K4
Role of Tissue Factor in Cancer	0.815	0.0256	NaN	F2,ITGB1,STAT5B
IL-2 Signaling	0.807	0.0328	NaN	STAT5B,SYK
Autophagy	0.807	0.0328	NaN	CTSH,LAMP1
Superpathway of Citrulline Metabolism	0.796	0.0667	NaN	GLS
Adenosine Nucleotides Degradation II	0.796	0.0667	NaN	NT5C3A
IL-15 Production	0.785	0.0248	NaN	BTK,MAP2K4,SYK
Hepatic Fibrosis / Hepatic Stellate Cell Activation	0.775	0.0215	NaN	MYL6,SERPINE1,TGFB1,TIMP1
RhoA Signaling	0.772	0.0244	NaN	ARHGAP6,MYL6,MYLK
Parkinson's Signaling	0.772	0.0625	NaN	SNCA
Regulation of Cellular Mechanics by Calpain Protease	0.764	0.0308	NaN	ITGA4,ITGB1
PTEN Signaling	0.75	0.0238	NaN	IGF2R,ITGA4,ITGB1
Î³-linolenate Biosynthesis II (Animals)	0.747	0.0588	NaN	SLC27A3
Mitochondrial L-carnitine Shuttle Pathway	0.747	0.0588	NaN	SLC27A3
Estrogen Receptor Signaling	0.747	0.0183	-0.816	ATP5F1A,EIF2B1,IGF2R,MYL6,SOD2,TFAM
Nur77 Signaling in T Lymphocytes	0.733	0.0294	NaN	CD247,CD3E
RAR Activation	0.73	0.0206	NaN	MAP2K4,SMARCC1,STAT5B,TGFB1
Purine Nucleotides Degradation II (Aerobic)	0.726	0.0556	NaN	NT5C3A
Role of JAK1 and JAK3 in Î³c Cytokine Signaling	0.724	0.029	NaN	STAT5B,SYK
Axonal Guidance Signaling	0.706	0.0165	NaN	AFG3L2,ITGA4,ITGB1,LNPEP,MYL6,TUBA1A,TUBA8,TUBB
Superpathway of Inositol Phosphate Compounds	0.703	0.0201	0	EPHX2,PRUNE1,PTPRC,SIRPA
Apelin Muscle Signaling Pathway	0.703	0.0526	NaN	TFAM
IL-8 Signaling	0.699	0.02	-1	ITGAM,ITGB2,MAP2K4,RHOT2
Adipogenesis pathway	0.697	0.0224	NaN	RBBP4,STAT5B,TGFB1
STAT3 Pathway	0.69	0.0222	NaN	IGF2R,MAP2K4,TGFB1
Inflammasome pathway	0.684	0.05	NaN	CASP8
Protein Ubiquitination Pathway	0.682	0.0183	NaN	HLA-B,PSMA2,TRAP1,UBE2O,USP4
HIF1Î± Signaling	0.674	0.0195	2	CAMK1,MAP2K4,SERPINE1,TGFB1
Systemic Lupus Erythematosus In B Cell Signaling Pathway	0.674	0.0182	2.236	BTK,CD5,IGHG1,SYK,TGFB1
Senescence Pathway	0.674	0.0182	1.342	DLD,MAP2K4,SERPINE1,SOD2,TGFB1
TREM1 Signaling	0.67	0.0267	NaN	ITGB1,STAT5B
IL-15 Signaling	0.67	0.0267	NaN	STAT5B,SYK
Toll-like Receptor Signaling	0.662	0.0263	NaN	MAP2K4,TOLLIP
Macropinocytosis Signaling	0.662	0.0263	NaN	ITGB1,ITGB2
Osteoarthritis Pathway	0.644	0.019	0	CASP8,ITGA4,ITGB1,TGFB1
IL-7 Signaling Pathway	0.644	0.0256	NaN	IGHG1,STAT5B
Aryl Hydrocarbon Receptor Signaling	0.642	0.021	NaN	ALDH6A1,GSTP1,TGFB1
IL-17 Signaling	0.629	0.025	NaN	MAP2K4,TIMP1
Xenobiotic Metabolism Signaling	0.625	0.0174	NaN	ALDH6A1,CAMK1,CES1,GSTP1,MAP2K4
PEDF Signaling	0.613	0.0244	NaN	CASP8,SOD2
Apelin Adipocyte Signaling Pathway	0.613	0.0244	NaN	GSTP1,PRDX6
TR/RXR Activation	0.599	0.0238	NaN	HP,PFKP
HER-2 Signaling in Breast Cancer	0.599	0.0238	NaN	ITGB1,ITGB2
IL-17A Signaling in Gastric Cells	0.599	0.04	NaN	MAP2K4
Tryptophan Degradation X (Mammalian, via Tryptamine)	0.599	0.04	NaN	AKR1A1
IL-4 Signaling	0.59	0.0235	NaN	HLA-B,HLA-DRB1
Xenobiotic Metabolism AHR Signaling Pathway	0.59	0.0235	NaN	ALDH6A1,GSTP1
EIF2 Signaling	0.587	0.0179	NaN	EIF2B1,RPL36A,RPS14,RPS17
Lipid Antigen Presentation by CD1	0.585	0.0385	NaN	CD3E
NAD Salvage Pathway II	0.585	0.0385	NaN	NT5C3A
Apelin Liver Signaling Pathway	0.585	0.0385	NaN	MAP2K4
Ceramide Signaling	0.57	0.0227	NaN	DIABLO,MAP2K4
Necroptosis Signaling Pathway	0.567	0.0191	NaN	CASP8,GLUD1,TIMM9
Acute Myeloid Leukemia Signaling	0.562	0.0225	NaN	MAP2K4,STAT5B
Crosstalk between Dendritic Cells and Natural Killer Cells	0.562	0.0225	NaN	HLA-B,HLA-DRB1
GÎ±q Signaling	0.562	0.019	NaN	BTK,RGS18,RHOT2
HOTAIR Regulatory Pathway	0.551	0.0187	NaN	CD44,RBBP4,TGFB1
IL-1 Signaling	0.55	0.022	NaN	MAP2K4,TOLLIP
TNFR2 Signaling	0.532	0.0333	NaN	MAP2K4
CXCR4 Signaling	0.519	0.018	NaN	MAP2K4,MYL6,RHOT2
ATM Signaling	0.511	0.0206	NaN	BID,MAP2K4
Insulin Secretion Signaling Pathway	0.511	0.0165	NaN	DLD,EIF2B1,SEC61B,STAT5B
4-1BB Signaling in T Lymphocytes	0.509	0.0312	NaN	MAP2K4
Glutathione-mediated Detoxification	0.509	0.0312	NaN	GSTP1
Ethanol Degradation II	0.509	0.0312	NaN	AKR1A1
IL-9 Signaling	0.498	0.0303	NaN	STAT5B
Opioid Signaling Pathway	0.498	0.0162	0	CAMK1,MAP2K4,RGS10,RGS18
MIF-mediated Glucocorticoid Regulation	0.487	0.0294	NaN	CD74
Cardiac Hypertrophy Signaling (Enhanced)	0.48	0.0144	1.134	EIF2B1,ITGA4,ITGB1,MAP2K4,PDE3A,PDE5A,TGFB1
Chronic Myeloid Leukemia Signaling	0.478	0.0194	NaN	STAT5B,TGFB1
Colorectal Cancer Metastasis Signaling	0.476	0.0158	NaN	APPL1,MAP2K4,RHOT2,TGFB1
Noradrenaline and Adrenaline Degradation	0.476	0.0286	NaN	AKR1A1
Ephrin Receptor Signaling	0.463	0.0167	NaN	DOK1,ITGA4,ITGB1
Pancreatic Adenocarcinoma Signaling	0.446	0.0183	NaN	MAP2K4,TGFB1
Antioxidant Action of Vitamin C	0.446	0.0183	NaN	MAP2K4,STAT5B
Glioma Signaling	0.441	0.0182	NaN	CAMK1,IGF2R
April Mediated Signaling	0.439	0.0256	NaN	MAP2K4
tRNA Charging	0.439	0.0256	NaN	IARS2
Inhibition of Matrix Metalloproteases	0.439	0.0256	NaN	TIMP1
Xenobiotic Metabolism CAR Signaling Pathway	0.429	0.0159	NaN	ALDH6A1,GSTP1,MAP2K4
B Cell Activating Factor Signaling	0.423	0.0244	NaN	MAP2K4
Xenobiotic Metabolism PXR Signaling Pathway	0.419	0.0156	NaN	ALDH6A1,CES1,GSTP1
G-Protein Coupled Receptor Signaling	0.417	0.0147	NaN	PDE3A,PDE5A,RGS10,RGS18
Retinol Biosynthesis	0.413	0.0238	NaN	CES1
Sphingosine-1-phosphate Signaling	0.408	0.0171	NaN	CASP8,RHOT2
Oncostatin M Signaling	0.406	0.0233	NaN	STAT5B
Airway Pathology in Chronic Obstructive Pulmonary Disease	0.403	0.0169	NaN	ORM1,TGFB1
p38 MAPK Signaling	0.403	0.0169	NaN	MAP2K4,TGFB1
Adrenomedullin signaling pathway	0.401	0.0152	NaN	C3,MAP2K4,MYLK
Cholecystokinin/Gastrin-mediated Signaling	0.399	0.0168	NaN	MAP2K4,RHOT2
GP6 Signaling Pathway	0.399	0.0168	NaN	BTK,SYK
Role of RIG1-like Receptors in Antiviral Innate Immunity	0.398	0.0227	NaN	CASP8
Gap Junction Signaling	0.398	0.0152	NaN	TUBA1A,TUBA8,TUBB
Apelin Pancreas Signaling Pathway	0.398	0.0227	NaN	MAP2K4
FAT10 Cancer Signaling Pathway	0.383	0.0217	NaN	TGFB1
Stearate Biosynthesis I (Animals)	0.37	0.0208	NaN	SLC27A3
mTOR Signaling	0.36	0.0143	NaN	RHOT2,RPS14,RPS17
Amyloid Processing	0.357	0.02	NaN	APP
UVC-Induced MAPK Signaling	0.35	0.0196	NaN	MAP2K4
Role of NFAT in Cardiac Hypertrophy	0.348	0.014	NaN	CAMK1,MAP2K4,TGFB1
UVB-Induced MAPK Signaling	0.344	0.0192	NaN	MAP2K4
Lymphotoxin Î² Receptor Signaling	0.338	0.0189	NaN	DIABLO
Role of Cytokines in Mediating Communication between Immune Cells	0.332	0.0185	NaN	TGFB1
Role of IL-17A in Arthritis	0.332	0.0185	NaN	MAP2K4
Role of Osteoblasts, Osteoclasts and Chondrocytes in Rheumatoid Arthritis	0.331	0.0136	NaN	ITGB1,MAP2K4,TGFB1
EGF Signaling	0.326	0.0182	NaN	MAP2K4
Sperm Motility	0.323	0.0135	NaN	BTK,MAP2K4,SYK
Glutamate Receptor Signaling	0.315	0.0175	NaN	GLS
Cardiac Î²-adrenergic Signaling	0.314	0.0142	NaN	PDE3A,PDE5A
Type II Diabetes Mellitus Signaling	0.311	0.0141	NaN	MAP2K4,SLC27A3
Endocannabinoid Cancer Inhibition Pathway	0.308	0.014	NaN	CASP8,MAP2K4
Xenobiotic Metabolism General Signaling Pathway	0.308	0.014	NaN	GSTP1,MAP2K4
PCP pathway	0.299	0.0167	NaN	MAP2K4
SPINK1 Pancreatic Cancer Pathway	0.299	0.0167	NaN	TGFB1
Relaxin Signaling	0.286	0.0133	NaN	PDE3A,PDE5A
Factors Promoting Cardiogenesis in Vertebrates	0.286	0.0133	NaN	MAP2K4,TGFB1
Activation of IRF by Cytosolic Pattern Recognition Receptors	0.285	0.0159	NaN	MAP2K4
Thrombopoietin Signaling	0.285	0.0159	NaN	STAT5B
IL-17A Signaling in Airway Cells	0.281	0.0156	NaN	MAP2K4
CD40 Signaling	0.276	0.0154	NaN	MAP2K4
ErbB2-ErbB3 Signaling	0.276	0.0154	NaN	STAT5B
Gustation Pathway	0.274	0.013	NaN	PDE3A,PDE5A
Mitotic Roles of Polo-Like Kinase	0.272	0.0152	NaN	TGFB1
Pyridoxal 5'-phosphate Salvage Pathway	0.272	0.0152	NaN	MAP2K4
Serotonin Degradation	0.267	0.0149	NaN	AKR1A1
Cell Cycle: G1/S Checkpoint Regulation	0.267	0.0149	NaN	TGFB1
Aldosterone Signaling in Epithelial Cells	0.263	0.0127	NaN	SLC9A1,TRAP1
IL-10 Signaling	0.259	0.0145	NaN	MAP2K4
SPINK1 General Cancer Pathway	0.259	0.0145	NaN	GZMA
GM-CSF Signaling	0.255	0.0143	NaN	STAT5B
Growth Hormone Signaling	0.251	0.0141	NaN	STAT5B
Small Cell Lung Cancer Signaling	0.251	0.0141	NaN	BID
Heparan Sulfate Biosynthesis (Late Stages)	0.251	0.0141	NaN	PRDX6
Melatonin Signaling	0.247	0.0139	NaN	MAP2K4
Estrogen-Dependent Breast Cancer Signaling	0.24	0.0135	NaN	STAT5B
Leptin Signaling in Obesity	0.24	0.0135	NaN	PDE3A
Hypoxia Signaling in the Cardiovascular System	0.24	0.0135	NaN	UBE2O
Angiopoietin Signaling	0.236	0.0133	NaN	STAT5B
Erythropoietin Signaling	0.232	0.0132	NaN	STAT5B
Neurotrophin/TRK Signaling	0.232	0.0132	NaN	MAP2K4
Heparan Sulfate Biosynthesis	0.225	0.0128	NaN	PRDX6
IL-3 Signaling	0.222	0.0127	NaN	STAT5B
BEX2 Signaling Pathway	0.222	0.0127	NaN	MAP2K4
Role of BRCA1 in DNA Damage Response	0.218	0.0125	NaN	SMARCC1
FLT3 Signaling in Hematopoietic Progenitor Cells	0.218	0.0125	NaN	STAT5B
Renal Cell Carcinoma Signaling	0.218	0.0125	NaN	TGFB1
Role of MAPK Signaling in the Pathogenesis of Influenza	0.218	0.0125	NaN	MAP2K4
JAK/Stat Signaling	0.218	0.0125	NaN	STAT5B
Chemokine Signaling	0.218	0.0125	NaN	CAMK1
Prolactin Signaling	0.215	0.0123	NaN	STAT5B
Cyclins and Cell Cycle Regulation	0.215	0.0123	NaN	TGFB1
LPS-stimulated MAPK Signaling	0.212	0.0122	NaN	MAP2K4
HIPPO signaling	0.203	0.0118	NaN	CD44
BMP signaling pathway	0.203	0.0118	NaN	MAP2K4
PDGF Signaling	0.199	0.0116	NaN	MAP2K4
Amyotrophic Lateral Sclerosis Signaling	0	0.0103	NaN	BID
Hepatic Cholestasis	0	0.0108	NaN	MAP2K4,TGFB1
FcÎ³ Receptor-mediated Phagocytosis in Macrophages and Monocytes	0	0.0106	NaN	SYK
CCR3 Signaling in Eosinophils	0	0.00806	NaN	MYLK
Neuropathic Pain Signaling In Dorsal Horn Neurons	0	0.0099	NaN	CAMK1
Endothelin-1 Signaling	0	0.00532	NaN	CASP8
Renin-Angiotensin Signaling	0	0.00847	NaN	MAP2K4
CDK5 Signaling	0	0.00926	NaN	ITGB1
GNRH Signaling	0	0.00578	NaN	MAP2K4
Human Embryonic Stem Cell Pluripotency	0	0.00741	NaN	TGFB1
Prostate Cancer Signaling	0	0.011	NaN	GSTP1
G Beta Gamma Signaling	0	0.0082	NaN	BTK
AMPK Signaling	0	0.00935	NaN	PFKP,SMARCC1
Hereditary Breast Cancer Signaling	0	0.00714	NaN	SMARCC1
Ovarian Cancer Signaling	0	0.00719	NaN	CD44
Role of Macrophages, Fibroblasts and Endothelial Cells in Rheumatoid Arthritis	0	0.00962	NaN	IGHG1,MAP2K4,TGFB1
Breast Cancer Regulation by Stathmin1	0	0.00846	NaN	CAMK1,TGFB1,TUBA1A,TUBA8,TUBB
RANK Signaling in Osteoclasts	0	0.0114	NaN	MAP2K4
Glioblastoma Multiforme Signaling	0	0.00606	NaN	RHOT2
NGF Signaling	0	0.00877	NaN	MAP2K4
eNOS Signaling	0	0.00629	NaN	CASP8
ErbB Signaling	0	0.0106	NaN	MAP2K4
Salvage Pathways of Pyrimidine Ribonucleotides	0	0.0102	NaN	MAP2K4
GÎ±i Signaling	0	0.008	NaN	RGS10
Regulation of the Epithelial-Mesenchymal Transition Pathway	0	0.0104	NaN	MAP2K4,TGFB1
UVA-Induced MAPK Signaling	0	0.0102	NaN	MAP2K4
ERK/MAPK Signaling	0	0.0104	NaN	ITGA4,ITGB1
SAPK/JNK Signaling	0	0.0098	NaN	MAP2K4
PI3K/AKT Signaling	0	0.0114	NaN	ITGA4,ITGB1
Nitric Oxide Signaling in the Cardiovascular System	0	0.0101	NaN	PDE5A
Insulin Receptor Signaling	0	0.00714	NaN	EIF2B1
PPAR Signaling	0	0.00962	NaN	STAT5B
NF-ÎºB Signaling	0	0.0112	NaN	CASP8,IGF2R
VEGF Signaling	0	0.0101	NaN	EIF2B1
IL-6 Signaling	0	0.008	NaN	MAP2K4
Endocannabinoid Developing Neuron Pathway	0	0.0087	NaN	MAP2K4
Apelin Endothelial Signaling Pathway	0	0.0087	NaN	MAP2K4
Synaptogenesis Signaling Pathway	0	0.00641	NaN	APOE,SNCA
Regulation Of The Epithelial Mesenchymal Transition By Growth Factors Pathway	0	0.0106	NaN	MAP2K4,TGFB1
Kinetochore Metaphase Signaling Pathway	0	0.0099	NaN	ZW10
